# Supplementary material for: Epigenome-wide association study of household air pollution exposure in an area with high lung cancer incidence
Source: medRxiv. 2025 Apr 4:2025.04.03.25325041. Preprint. [Version 1] doi: 10.1101/2025.04.03.25325041 (PMC11998846; doi:10.1101/2025.04.03.25325041)
Supplement: Supplement 2 [file media-2.zip]

Archive with 2 entries (2 files):
- Supplemental Tables_EHP.xlsx
- __MACOSX/._Supplemental Tables_EHP.xlsx
