# Supplementary material for: Epigenome-wide association study of household air pollution exposure in an area with high lung cancer incidence
Source: medRxiv. 2025 Apr 4:2025.04.03.25325041. Preprint. [Version 1] doi: 10.1101/2025.04.03.25325041 (PMC11998846; doi:10.1101/2025.04.03.25325041)
Supplement: Supplement 2 [file media-2.zip › Supplemental Tables_EHP.xlsx]

## Sheet: Excel Table S1
Table S1. Measured household air pollution constituents and assigned clusters
Pollutant	Chemical name	Exposure Clusters
		Childhood exposure	Current exposure	Cumulative exposure
SO2	Sulfur dioxide	NkF	NkF	NkF
TP	Triphenylene	SO2	SO2	SO2
NO2	Nitrogen dioxide	NO2	NO2	BC, NO2 & PM2.5
NbF	Naphtho(1,2,b)fluoranthene	PM2.5, RET, BC & PAH4	PAH6	BC, NO2 & PM2.5
NeP	Naphtho(2,3,e)pyrene	PM2.5, RET, BC & PAH4	PM2.5 & RET	BC, NO2 & PM2.5
NjF	Naphtho(2,3,j)fluoranthene	PM2.5, RET, BC & PAH4	PM2.5 & RET	RET
DBT	Dibenzothiophene	PM2.5, RET, BC & PAH4	PAH31	PAH36
DelP	Dibenzo(e,l)pyrene	PM2.5, RET, BC & PAH4	PAH31	PAH36
DeP	Dibenzo(a,e)pyrene	PM2.5, RET, BC & PAH4	PAH31	PAH36
IPY	Indeno(1,2,3)pyrene	PM2.5, RET, BC & PAH4	PAH31	PAH36
BC	Black carbon	PAH33	PAH31	PAH36
ANT	Anthanthrene	PAH33	PAH31	PAH36
CdP	Cyclopenta(c,d)pyrene	PAH33	PAH31	PAH36
FLT	Fluoranthene	PAH33	PAH31	PAH36
PM2.5	Particulate matter with aerodynamic diameter ≤2.5 um	PAH33	PAH31	PAH36
PYR	Pyrene	PAH33	PAH31	PAH36
RET	Retene	PAH33	PAH31	PAH36
NkF	Naphtho(2,3,k)fluoranthene	PAH33	PAH31	PAH36
DlP	Dibenzo(a,l)pyrene	PAH33	PAH31	PAH36
BbP	Benzo(b)perylene	PAH33	PAH31	PAH36
BjA	Benz(j,e)aceanthrylene	PAH33	PAH31	PAH36
DhP	Dibenzo(a,h)pyrene	PAH33	PAH31	PAH36
NaP	Naphtho(2,3,a)pyrene	PAH33	PAH31	PAH36
DiP	Dibenzo(a,i)pyrene	PAH33	PAH31	PAH36
6MC	6-Methylchrysene	PAH33	PAH31	PAH36
DMBA	7,12-Dimethylbenz(a)anthracene	PAH33	PAH31	PAH36
1MP	1-Methylpyrene	PAH33	PAH31	PAH36
5MC	5-Methylchrysene	PAH33	PAH31	PAH36
BaA	Benz(a)anthracene	PAH33	PAH31	PAH36
BaC	Benzo(a)chrysene	PAH33	PAH31	PAH36
BaF	Benzo(a)fluorene	PAH33	PAH31	PAH36
BaP	Benzo(a)pyrene	PAH33	PAH31	PAH36
BbF	Benzo(b)fluorene	PAH33	PAH31	PAH36
BbT	Benzo(b)fluoranthene	PAH33	PAH31	PAH36
BcF	Benzo(c)fluorene	PAH33	PAH31	PAH36
BeP	Benzo(e)pyrene	PAH33	PAH31	PAH36
BgP	Benzo(g,h,i)perylene	PAH33	PAH31	PAH36
BkF	Benzo(k)fluoranthene	PAH33	PAH6	PAH36
CHR	Chrysene	PAH33	PAH6	PAH36
COR	Coronene	PAH33	PAH6	PAH36
DBA	Dibenzo(a,h)anthracene	PAH33	PAH6	PAH36
DBF	Dibenzo(a,e)fluoranthene	PAH33	PAH6	PAH36
BjF	Benzo(j)fluoranthene	PAH33	PAH6	DIP

## Sheet: Excel Table S2
Table S2. Spearman's correlation coefficients (p-values) among PAH constituents of HAP exposure and DNAm-based smoking packyears
	PAHs: Childhood Exposure	PAHs: Current Exposure	PAHs: Cumulative Exposure	5-MC: Childhood Exposure	5-MC: Current Exposure	5-MC: Cumulative Exposure	DNAm_Smoking Packyears
PAHs: Childhood Exposure	1
PAHs: Current Exposure	0.48 (1.0E-08)	1
PAHs: Cumulative Exposure	0.77 (< 2.2e-16)	0.62 (1.8E-14)	1
5-MC: Childhood Exposure	0.88 (< 2.2e-16)	0.55 (2.0E-11)	0.70 (< 2.2e-16)	1
5-MC: Current Exposure	0.42 (9.4E-07)	0.71 (< 2.2e-16)	0.46 (7.2E-08)	0.57 (3.3E-12)	1
5-MC: Cumulative Exposure	0.71 (< 2.2e-16)	0.65 (2.2E-16)	0.93 (< 2.2e-16)	0.77 (< 2.2e-16)	0.64 (4.4E-16)	1
DNAm_Smoking Packyears	0.14 (1.1E-01)	0.07 (4.2E-01)	0.31 (5.1E-04)	0.10 (2.7E-01)	0.04 (6.3E-01)	0.26 (3.3E-03)	1

## Sheet: Excel Table S3
Table S3. Associations between HAP exposure from smoky coal use and known smoking-related CpG sites among never-smoking women in Xuanwei, China. Generalized estimation equation models were used to account for repeat measurements, adjusting for age, BMI, county of residence, education, socioeconomic status, and estimated cell type proportions CpG sites that passed the Bonferroni threshold of p<2.0…
probeID	coefficient	SE	P	FDR	CHR	pos	Relation_to_Island	Gene Symbol
cg04907244	-0.658387	0.105603	4.53107e-10	1.12189e-06	7	22894795	S_Shore	SNORD93
cg15845821	-0.375005	0.0709271	1.24212e-07	0.000153774	19	16830613	OpenSea	NWD1
cg22407942	-0.466776	0.0972365	1.58335e-06	0.00130679	7	22894828	S_Shore	SNORD93
cg11152412	-0.223386	0.0506557	1.03425e-05	0.00436106	15	74927688	OpenSea	EDC3
cg14817490	-0.424072	0.0961862	1.03911e-05	0.00436106	5	392920	OpenSea	AHRR
cg20249566	-0.448408	0.10179	1.0568e-05	0.00436106	19	16830739	OpenSea	NWD1
cg24981097	-0.205852	0.0472414	1.31584e-05	0.00436937	13	99224694	N_Shelf	STK24
cg16672562	0.609012	0.14026	1.41175e-05	0.00436937	19	46801672	S_Shore	HIF3A
cg01962471	-0.321523	0.0746512	1.65483e-05	0.00455263	6	157876936	OpenSea	ZDHHC14
cg17390562	-0.214611	0.0519421	3.60046e-05	0.00817549	6	159238463	N_Shore	EZR
cg19344626	-0.437417	0.106245	3.83723e-05	0.00817549	19	16830749	OpenSea	NWD1
cg05575921	-0.378764	0.0921641	3.96227e-05	0.00817549	5	373378	N_Shore	AHRR
cg04885881	-0.341348	0.0838605	4.69282e-05	0.00893802	1	11123118	S_Shelf
cg25611057	-0.219264	0.0558543	8.65008e-05	0.0152983	3	197121419	OpenSea
cg04583842	-0.214352	0.0553168	0.000106631	0.0176012	16	88103117	S_Shore	BANP
cg06271237	-0.18815	0.0491685	0.000129903	0.0201025	6	144263369	OpenSea	PLAGL1
cg05897963	-0.306239	0.0830933	0.000228268	0.0332465	19	30157918	S_Shore	PLEKHF1
cg22928954	-0.255681	0.0697514	0.000246758	0.033943	19	56061106	N_Shore
cg07873128	-0.325549	0.0902603	0.000310024	0.0372184	11	3121400	OpenSea	OSBPL5
cg25221975	-0.233591	0.0648474	0.000315583	0.0372184	3	13663444	OpenSea	FBLN2
cg27449150	-0.250312	0.0694908	0.000315665	0.0372184	1	118197326	OpenSea
cg14576319	-0.171896	0.0481107	0.000353008	0.0382569	3	171175713	N_Shelf	TNIK
cg17389813	-0.449654	0.125912	0.000355375	0.0382569	11	122060265	OpenSea	LOC399959
cg26964651	-0.387688	0.110032	0.000426012	0.0439502	5	77949077	S_Shelf
cg16474118	-0.245913	0.0700981	0.000451288	0.0446956	2	12760191	OpenSea
cg23766254	0.395401	0.11315	0.000475009	0.0452354	17	42431859	Island	FAM171A2
cg04134748	0.564284	0.162559	0.000518018	0.0475041	1	3052175	OpenSea	PRDM16
cg01858866	-0.168308	0.0486885	0.000546557	0.0483313	1	40040016	N_Shore	PABPC4
cg06853416	-0.437179	0.127904	0.000630806	0.0520511	1	2778841	S_Shore
cg17904575	-0.243139	0.0711375	0.000631124	0.0520511	14	102290370	OpenSea	PPP2R5C
cg06901890	-0.207178	0.0607715	0.00065169	0.0520511	9	132803508	N_Shore	FNBP1
cg11231349	-0.43802	0.130419	0.000783526	0.0606253	1	162050656	OpenSea	NOS1AP
cg08884752	-0.270915	0.0813655	0.000869706	0.0652543	1	2162001	S_Shore	SKI
cg23931381	0.323798	0.0974976	0.000896674	0.0652989	19	18119847	N_Shore	ARRDC2
cg03389164	0.298748	0.0905878	0.000974153	0.0684391	14	94423872	OpenSea	ASB2
cg05135521	-0.298978	0.090822	0.000995076	0.0684391	2	161188335	OpenSea	RBMS1
cg14099685	-0.13028	0.0397857	0.00105835	0.0708237	11	47546068	OpenSea	CUGBP1
cg07019857	-0.184393	0.0565744	0.00111687	0.0716346	5	106822849	OpenSea	EFNA5
cg02407266	-0.205624	0.0631444	0.00112833	0.0716346	10	79637979	OpenSea	DLG5
cg03991871	-0.385289	0.119108	0.00121737	0.0753551	5	368447	N_Shore	AHRR
cg04858631	-0.209756	0.0652067	0.00129633	0.0781691	10	74035570	S_Shore	DDIT4
cg13054640	-0.162703	0.0506933	0.00132936	0.0781691	6	30647148	OpenSea	KIAA1949
cg05906166	-0.521116	0.162669	0.00135754	0.0781691	19	16437057	Island	KLF2
cg14837598	-0.288527	0.0908762	0.00149866	0.0789848	8	21916635	S_Shelf	EPB49
cg05784862	-0.20388	0.0642533	0.00150837	0.0789848	17	25799018	OpenSea	KSR1
cg23205886	-0.207865	0.0655431	0.00151694	0.0789848	5	138611766	S_Shore	SNHG4;MATR3
cg03474926	-0.0904255	0.0285718	0.00155162	0.0789848	9	136023407	N_Shore	RALGDS
cg24257309	0.171091	0.0541357	0.00157547	0.0789848	20	3065423	S_Shore	AVP
cg02286506	0.254668	0.0806395	0.00158802	0.0789848	2	109648931	S_Shore
cg01899620	-0.296496	0.0940175	0.00161257	0.0789848	13	113689422	S_Shore	MCF2L
cg09974965	0.188223	0.0597336	0.00162691	0.0789848	14	106361640	OpenSea
cg18419271	0.36311	0.115934	0.00173596	0.0817639	6	32116016	N_Shore
cg06803614	-0.263799	0.0842905	0.0017502	0.0817639	1	40133581	N_Shelf	NT5C1A
cg11816838	-0.274367	0.0887323	0.00198764	0.0869908	3	150484093	S_Shelf
cg05302489	0.503899	0.163161	0.00201276	0.0869908	6	31760426	N_Shelf	VARS
cg00207731	-0.152026	0.0492806	0.00203615	0.0869908	15	91416118	S_Shore	FURIN
cg11451477	-0.241698	0.078388	0.00204681	0.0869908	13	113974478	N_Shore	LAMP1
cg01616956	-0.187801	0.0609738	0.0020698	0.0869908	2	232393196	N_Shore	NMUR1
cg20289911	-0.111874	0.0363278	0.00207288	0.0869908	20	816362	S_Shore	FAM110A
cg15577373	-0.226298	0.0741141	0.00226285	0.0893568	2	48642414	OpenSea
cg10211873	-0.126509	0.0414755	0.0022868	0.0893568	16	85116513	OpenSea	KIAA0513
cg22158051	0.324497	0.106497	0.00231126	0.0893568	5	143172092	OpenSea
cg07201319	-0.29619	0.0972144	0.00231312	0.0893568	6	139909641	OpenSea
cg15677293	-0.220233	0.0723223	0.00232554	0.0893568	1	236559595	S_Shore	EDARADD
cg02610360	0.30068	0.0988249	0.0023458	0.0893568	11	120197521	S_Shore	TMEM136
cg00281776	-0.494042	0.162707	0.00239422	0.0898196	2	209224225	N_Shore
cg20435267	-0.412938	0.136432	0.00247249	0.0913713	5	178288359	S_Shore	ZNF354B
cg26477856	-0.116643	0.0386827	0.0025666	0.0932046	12	56324915	N_Shore	DGKA
cg08722675	0.186459	0.0619103	0.00259738	0.0932046	4	8412549	OpenSea	ACOX3
cg22678092	-0.218825	0.0730433	0.00273704	0.0966409	1	161691014	OpenSea	FCRLB
cg03999941	-0.200069	0.0668672	0.0027712	0.0966409	5	957511	N_Shore
cg07932199	-0.148841	0.0499718	0.00289668	0.0996134	12	112008034	OpenSea	ATXN2
cg16608652	-0.331268	0.111502	0.00296865	0.10069	1	193155390	OpenSea	B3GALT2;CDC73
cg06827976	-0.32162	0.10867	0.00308047	0.103071	1	27950589	OpenSea	FGR
cg07277038	-0.258988	0.0877757	0.00317191	0.104211	3	196373543	OpenSea	LRRC33
cg05204104	0.449382	0.152438	0.00319871	0.104211	2	235403141	N_Shore	ARL4C
cg25947283	-0.178186	0.0607087	0.00333437	0.106351	19	8274853	Island	LASS4
cg09006159	-0.143857	0.0490374	0.00335033	0.106351	2	98329811	OpenSea	ZAP70
cg04042861	-0.218911	0.0747385	0.00340029	0.106571	2	231989824	OpenSea	HTR2B;PSMD1
cg14757228	0.354716	0.121604	0.00353436	0.107246	6	32116858	Island	PRRT1
cg16119613	-0.257823	0.0886368	0.00362863	0.107246	12	127762762	N_Shelf
cg23681440	-0.250752	0.0862193	0.00363387	0.107246	13	27498239	OpenSea
cg04551776	-0.40529	0.139395	0.00364333	0.107246	5	393366	OpenSea	AHRR
cg13487983	-0.125705	0.0432787	0.00367789	0.107246	9	137296319	N_Shelf	RXRA
cg14488957	-0.20467	0.0704733	0.0036817	0.107246	1	1244644	Island	ACAP3;PUSL1
cg06769994	-0.190029	0.0655656	0.00375185	0.107794	17	48288538	OpenSea
cg15817482	0.133356	0.0460624	0.00379022	0.107794	14	94423801	OpenSea	ASB2
cg05578802	-0.183742	0.0635402	0.00383114	0.107794	18	74531660	N_Shelf
cg15871086	-0.25434	0.0882718	0.00395998	0.110168	18	56526595	N_Shelf
cg08640824	-0.214858	0.0749493	0.00414767	0.113992	1	2162506	S_Shore	SKI
cg25421530	0.332729	0.116328	0.00423306	0.113992	10	97200987	OpenSea	SORBS1
cg00871371	-0.150386	0.0526042	0.00425221	0.113992	17	75371476	S_Shore	SEPT9
cg24361098	-0.231908	0.0812068	0.00429319	0.113992	2	60748951	OpenSea	BCL11A
cg21776286	-0.155813	0.0546398	0.00434933	0.113992	7	99964298	OpenSea	PILRB
cg03292675	0.2696	0.0946006	0.00437367	0.113992	8	21912864	N_Shore	EPB49
cg06296597	-0.137905	0.0489491	0.00484266	0.1249	10	858900	S_Shelf	LARP4B
cg18621256	-0.172233	0.0614215	0.00504558	0.125238	10	119221444	OpenSea
cg22027471	-0.198078	0.0706483	0.00505168	0.125238	22	32651776	OpenSea	SLC5A4
cg03333699	-0.172986	0.0617571	0.00509332	0.125238	7	966569	S_Shore	ADAP1
cg02068690	-0.149507	0.0533897	0.00510564	0.125238	2	25600451	S_Shore	DTNB
cg13452162	-0.182033	0.0651685	0.00521792	0.125238	13	96204518	N_Shore	CLDN10
cg25748521	-0.206063	0.0737959	0.00523291	0.125238	7	139366758	OpenSea	HIPK2
cg23169111	0.173001	0.0620451	0.00529832	0.125238	20	3065582	S_Shore	AVP
cg05284742	0.158901	0.0570527	0.00534992	0.125238	14	93552128	OpenSea	ITPK1
cg03466562	-0.112362	0.0403494	0.00535746	0.125238	1	2220317	N_Shore	SKI
cg00501876	-0.087123	0.0312889	0.00536156	0.125238	3	39193251	N_Shore	CSRNP1
cg13472610	0.349713	0.125752	0.00541972	0.125413	21	40174791	N_Shelf
cg14550518	-0.62072	0.224129	0.00561469	0.128722	3	21792938	OpenSea	ZNF385D
cg23387863	0.203267	0.0735498	0.00571559	0.129833	15	77472416	OpenSea	SGK269
cg25212025	-0.272837	0.0988993	0.00580265	0.130612	10	34602937	OpenSea	PARD3
cg05512483	-0.17648	0.0640795	0.00588567	0.131287	11	62621791	N_Shore	SNORD30;SNORD22;SNORD29;SNORD31;SNHG1
cg18881641	-0.256711	0.0938648	0.00623996	0.137948	6	170103498	S_Shore	C6orf120;WDR27
cg14675361	-0.363025	0.13299	0.00633881	0.138345	13	76334583	OpenSea	LMO7
cg19757176	0.256926	0.0941772	0.0063697	0.138345	1	154128041	OpenSea	TPM3;NUP210L
cg07380959	-0.230697	0.0846987	0.00645471	0.138373	7	93520323	S_Shore	TFPI2
cg23884241	0.477025	0.175228	0.00648273	0.138373	7	27169957	Island	HOXA4
cg01324550	0.187618	0.0691476	0.00666161	0.140976	17	46676099	S_Shore	LOC404266;HOXB6
cg09639152	0.210736	0.0780872	0.00696062	0.143203	3	45078075	S_Shore
cg19827923	0.160355	0.0594806	0.00701935	0.143203	2	231790777	OpenSea	GPR55
cg08787968	0.234631	0.0870418	0.00702585	0.143203	11	32451777	N_Shore	WT1
cg05720226	0.33593	0.124638	0.00703343	0.143203	7	116786597	OpenSea	ST7;ST7OT2
cg25097946	0.460819	0.171104	0.00707692	0.143203	10	97200985	OpenSea	SORBS1
cg09445967	-0.118199	0.0439276	0.00712879	0.143203	11	60634850	OpenSea	ZP1
cg13951797	-0.134136	0.0499336	0.00722484	0.143203	16	2204381	N_Shore	TRAF7
cg12486287	0.151998	0.0565895	0.00723193	0.143203	16	4421643	Island	VASN;CORO7
cg12856965	0.213091	0.0794102	0.0072874	0.143203	1	17284740	N_Shelf	CROCC
cg01272202	-0.234787	0.087655	0.00739458	0.144165	5	112716899	OpenSea	MCC
cg04315923	0.191325	0.0716217	0.00755531	0.146148	16	29634191	OpenSea
cg21350153	0.199651	0.0748912	0.00767877	0.146301	2	95982371	OpenSea	KCNIP3
cg15787744	0.159373	0.0598377	0.00773504	0.146301	6	44234175	S_Shore	NFKBIE
cg23079012	-0.265871	0.0999422	0.0078083	0.146301	2	8343710	OpenSea
cg25096368	-0.177804	0.0668854	0.00785253	0.146301	12	54150616	OpenSea
cg23061027	0.291713	0.10985	0.00791752	0.146301	6	32116207	N_Shore	PRRT1
cg13300480	-0.145539	0.0548179	0.00793192	0.146301	1	64485696	OpenSea	ROR1
cg04018738	0.439586	0.165691	0.00797681	0.146301	6	31760616	N_Shelf	VARS
cg02186444	-0.137591	0.0519133	0.00803978	0.146371	17	73120977	N_Shelf	ARMC7
cg26844633	-0.238422	0.0901905	0.00820444	0.147957	15	40635904	OpenSea
cg04636834	-0.126394	0.0478436	0.00824641	0.147957	16	685580	Island	C16orf13
cg23570810	-0.279895	0.106244	0.00842727	0.149838	11	315102	N_Shore	IFITM1
cg20458044	-0.14266	0.0542455	0.00854095	0.149838	17	57904327	OpenSea	TMEM49
cg22027435	0.141388	0.0537882	0.00857338	0.149838	4	140076137	OpenSea
cg17560073	-0.442784	0.168498	0.00859331	0.149838	8	124850602	OpenSea
cg04761746	-0.155533	0.0593136	0.00873614	0.151264	4	141177756	S_Shelf	SCOC
cg09202659	-0.176489	0.0674655	0.00889696	0.15202	6	15380565	OpenSea	JARID2
cg06293169	-0.254561	0.0973391	0.00891764	0.15202	16	2803839	S_Shore	SRRM2;LOC100128788
cg24869815	-0.134684	0.0515354	0.00896403	0.15202	17	73642486	OpenSea	RECQL5;LOC100130933
cg06434490	-0.150587	0.0576767	0.00903108	0.152115	6	31494261	OpenSea
cg21404980	-0.20398	0.0783538	0.0092325	0.154457	8	144599027	N_Shelf	ZC3H3
cg08035323	-0.226091	0.0872511	0.00956215	0.157255	2	9843525	OpenSea
cg14183922	-0.134654	0.0519831	0.00958792	0.157255	17	75371532	S_Shore	SEPT9
cg17287155	-0.177414	0.0684928	0.00959024	0.157255	5	393347	OpenSea	AHRR
cg00481629	-0.283637	0.109618	0.00966719	0.157281	22	48972850	Island	FAM19A5
cg16503724	-0.133632	0.0516818	0.00971891	0.157281	3	17130667	OpenSea	PLCL2
cg00178850	-0.250839	0.0971528	0.0098257	0.157977	1	236559675	S_Shore	EDARADD
cg10334928	0.30442	0.118113	0.00995545	0.158093	14	81865007	OpenSea	STON2
cg11339839	-0.186208	0.0723251	0.0100357	0.158093	17	77901129	Island
cg18146737	0.243664	0.0946928	0.0100762	0.158093	1	92946700	Island	GFI1
cg12547807	-0.168793	0.0657175	0.0102149	0.158093	1	9473751	OpenSea
cg20069688	-0.122221	0.0476359	0.0102956	0.158093	6	31941049	S_Shore	STK19;DOM3Z
cg14567085	-0.15566	0.0607254	0.0103673	0.158093	9	133411807	N_Shore
cg21788755	-0.11287	0.0440466	0.0103918	0.158093	3	48508391	OpenSea	TREX1
cg04813697	-0.268151	0.104716	0.010445	0.158093	10	22920025	OpenSea	PIP4K2A
cg26803969	-0.0823118	0.0321506	0.0104614	0.158093	2	28579423	OpenSea
cg17256711	-0.186818	0.0730376	0.0105327	0.158093	6	154331078	OpenSea	OPRM1
cg04806562	-0.0984959	0.0385089	0.0105353	0.158093	17	80316908	OpenSea	TEX19
cg02543363	-0.156384	0.0612405	0.0106614	0.159022	X	129252577	N_Shore
cg01744331	0.241376	0.0947537	0.0108528	0.160907	11	2722358	S_Shore	KCNQ1OT1;KCNQ1
cg07525886	-0.132806	0.05228	0.0110765	0.163247	17	8227927	N_Shelf
cg14947900	-0.193923	0.0764237	0.0111657	0.163587	17	5370938	N_Shore	DHX33
cg04704634	0.144018	0.0568718	0.0113309	0.165031	5	131396204	OpenSea	IL3
cg01971407	-0.224497	0.0887433	0.0114149	0.165283	11	313624	N_Shelf	IFITM1
cg13014333	0.22194	0.0879368	0.0116076	0.16682	6	31762776	N_Shore	VARS
cg11746684	-0.265663	0.105325	0.0116586	0.16682	8	11057265	N_Shore	XKR6
cg00508334	-0.215652	0.0855638	0.0117232	0.16682	7	23510438	S_Shore	IGF2BP3
cg07339236	-0.259838	0.103306	0.0118958	0.168309	20	50312490	OpenSea	ATP9A
cg12157646	-0.163186	0.064988	0.0120386	0.169361	2	133189699	OpenSea	GPR39
cg16201146	-0.211441	0.0843217	0.0121572	0.170063	20	19191526	N_Shore
cg11554391	-0.167171	0.0668267	0.0123649	0.171294	5	321320	Island	AHRR
cg21845080	-0.273568	0.109383	0.0123836	0.171294	3	196065306	OpenSea	TM4SF19
cg22792367	0.156116	0.0625589	0.0125779	0.171498	5	96267912	N_Shelf
cg15251319	0.144027	0.0577448	0.0126241	0.171498	3	194836302	OpenSea	C3orf21
cg25684105	0.341273	0.136871	0.0126531	0.171498	12	104613662	S_Shelf	TXNRD1
cg24939196	-0.20518	0.0823743	0.0127449	0.171498	6	169588809	OpenSea
cg16556677	0.331817	0.133217	0.0127455	0.171498	11	2722401	S_Shore	KCNQ1OT1;KCNQ1
cg25376310	-0.12737	0.0512669	0.0129754	0.171498	6	158018910	OpenSea	ZDHHC14
cg23290456	-0.0651581	0.0262388	0.013018	0.171498	19	1859341	S_Shore	KLF16
cg01479232	-0.237002	0.095498	0.0130739	0.171498	20	748992	OpenSea	C20orf54
cg06338710	-0.261125	0.10523	0.0130847	0.171498	1	92946187	Island	GFI1
cg14753356	-0.160354	0.0646252	0.0130909	0.171498	6	30720108	OpenSea
cg00026474	-0.106252	0.0430206	0.013519	0.175923	8	134585500	S_Shore	ST3GAL1
cg23966547	-0.303544	0.122971	0.0135708	0.175923	11	57174470	OpenSea	SLC43A3
cg27443779	0.236638	0.0959388	0.0136422	0.175927	11	14664793	N_Shore	PDE3B;PSMA1
cg21307484	-0.13719	0.0556989	0.0137753	0.176092	22	37546220	OpenSea	IL2RB
cg11046638	0.280663	0.113998	0.0138161	0.176092	17	79624018	OpenSea	PDE6G
cg22132788	0.635791	0.258446	0.0138917	0.176092	7	45002486	Island	MYO1G
cg06648759	0.0959949	0.039041	0.0139394	0.176092	13	40892751	OpenSea
cg23374700	-0.231631	0.0944224	0.0141618	0.177993	18	78005593	S_Shore	PARD6G
cg10591948	0.115288	0.047117	0.0144115	0.180217	17	42421375	OpenSea	GRN
cg11597157	0.135859	0.0557252	0.014768	0.182914	15	90171643	N_Shore	KIF7
cg04987734	-0.182991	0.0750623	0.014775	0.182914	14	103415873	OpenSea	CDC42BPB
cg21063758	-0.232792	0.0957228	0.0150181	0.184999	15	74422761	Island	ISLR2;LOC283731
cg16555466	-0.140159	0.0577665	0.0152535	0.186969	14	92042333	S_Shore	C14orf184
cg24582007	0.177633	0.0734134	0.0155366	0.1895	6	155782958	OpenSea
cg06868100	-0.469561	0.194371	0.015701	0.190567	7	29606349	S_Shore	PRR15
cg00007076	-0.16221	0.0672644	0.0158861	0.191873	8	67342600	N_Shore	RRS1
cg11073255	0.215648	0.0895463	0.0160303	0.192239	6	31762455	N_Shore	VARS
cg13543915	-0.132045	0.0548523	0.0160717	0.192239	9	134293793	OpenSea
cg22163280	-0.146086	0.0608805	0.016415	0.195402	17	72423543	N_Shelf
cg19940644	-0.264358	0.110482	0.016722	0.197528	1	12112386	OpenSea
cg23048494	0.147241	0.0615534	0.0167532	0.197528	1	153517384	OpenSea	S100A4
cg06885459	-0.256173	0.107198	0.0168613	0.19786	13	113689728	S_Shore	MCF2L
cg26161820	0.116682	0.0489032	0.0170335	0.198015	17	37792777	N_Shore	STARD3;PPP1R1B
cg05396397	0.162851	0.0682864	0.0170874	0.198015	1	11908164	OpenSea	NPPA
cg18663307	-0.145571	0.0610554	0.0171144	0.198015	21	46341389	OpenSea	ITGB2
cg12803068	0.795296	0.334479	0.0174201	0.200423	7	45002919	S_Shore	MYO1G
cg01940273	-0.177407	0.0746549	0.0174844	0.200423	2	233284934	Island
cg02405476	-0.201025	0.0847804	0.0177343	0.202351	20	44441818	S_Shore	UBE2C
cg18991417	0.128468	0.0542379	0.0178554	0.202785	14	104391679	N_Shelf
cg26599989	0.152678	0.0645045	0.0179362	0.202785	11	1297087	N_Shore	TOLLIP
cg11461808	-0.212455	0.0899203	0.0181424	0.204184	7	1126579	Island	GPER;C7orf50
cg19197419	-0.235074	0.0997386	0.0184279	0.206459	20	44441612	Island	UBE2C
cg24848615	-0.158363	0.0672769	0.0185776	0.207007	19	3368396	N_Shore	NFIC
cg10858677	0.13365	0.0568102	0.018644	0.207007	15	49356663	OpenSea
cg06126421	-0.284591	0.121329	0.0189955	0.209968	6	30720080	OpenSea
cg01924561	-0.271225	0.115851	0.0192239	0.210021	1	43416103	OpenSea	SLC2A1
cg10611580	-0.241759	0.103306	0.0192719	0.210021	17	75319942	OpenSea	SEPT9
cg15482893	-0.215757	0.0922441	0.0193363	0.210021	1	32837667	OpenSea	BSDC1
cg26361535	-0.249406	0.106644	0.0193524	0.210021	8	144576604	OpenSea	ZC3H3
cg16651552	0.0870816	0.037287	0.0195206	0.210021	5	483546	S_Shore	SLC9A3
cg19802390	0.200152	0.0857384	0.0195722	0.210021	1	2840177	OpenSea
cg05802386	-0.217597	0.0932281	0.0195941	0.210021	1	43422920	N_Shore	SLC2A1
cg23813257	-0.123574	0.0530848	0.0199194	0.21247	16	3115286	OpenSea	IL32
cg02363630	-0.10766	0.0462762	0.0199941	0.21247	10	99532138	S_Shore	SFRP5
cg05886626	-0.212757	0.0916403	0.0202514	0.214103	15	39873553	Island	THBS1
cg27006914	-0.280527	0.120959	0.0203844	0.214103	7	5717968	OpenSea	RNF216
cg08173263	0.313422	0.135246	0.0204805	0.214103	19	14276911	S_Shelf	LPHN1
cg05953373	0.190451	0.0821907	0.0204937	0.214103	16	89023633	OpenSea	CBFA2T3
cg21187770	0.226172	0.0977348	0.0206597	0.214931	2	26205876	S_Shore	KIF3C
cg25838968	0.128444	0.055593	0.0208636	0.216144	1	208250847	OpenSea	PLXNA2
cg06214925	-0.188924	0.0820555	0.0213132	0.21923	4	109092628	Island	LOC641518
cg05824218	0.0907733	0.0394749	0.0214753	0.21923	17	38499096	S_Shore	RARA
cg16071219	-0.190795	0.083022	0.0215548	0.21923	13	48986124	OpenSea	LPAR6;RB1
cg03812323	0.180924	0.0787343	0.0215668	0.21923	6	32116106	N_Shore
cg00099441	-0.128023	0.0557287	0.0216042	0.21923	2	11264766	OpenSea
cg20698113	-0.207758	0.0905636	0.0217876	0.219703	22	50357214	Island	PIM3
cg05055821	0.204567	0.0892246	0.0218641	0.219703	7	2758924	S_Shore
cg22977892	-0.175293	0.0765444	0.0220162	0.219703	8	25907769	N_Shore
cg26276120	-0.172617	0.075422	0.0220982	0.219703	12	6977747	S_Shore	TPI1
cg13917614	-0.269754	0.117948	0.0221926	0.219703	17	40125660	OpenSea	CNP
cg06753787	0.0691546	0.030251	0.0222526	0.219703	2	220074208	S_Shelf	ZFAND2B
cg09977376	-0.135899	0.0594563	0.022272	0.219703	1	53951348	OpenSea
cg04332373	-0.162025	0.0711621	0.0227953	0.223558	4	15779642	N_Shore	CD38
cg18954479	0.189806	0.0834103	0.022872	0.223558	6	20834224	OpenSea	CDKAL1
cg00637144	0.222541	0.0978401	0.0229337	0.223558	13	52360268	OpenSea	DHRS12
cg01142302	0.429613	0.189077	0.0230771	0.224074	3	9988590	Island	PRRT3
cg19093370	0.308514	0.135988	0.0232874	0.224643	17	17110180	Island	PLD6
cg03140135	-0.117683	0.0518838	0.0233171	0.224643	12	13350820	OpenSea	EMP1
cg03485667	-0.145876	0.0644525	0.0236165	0.226188	16	75143200	OpenSea	ZNRF1
cg01972009	-0.112884	0.049921	0.0237434	0.226188	11	67273431	N_Shore	PITPNM1
cg18451588	-0.908654	0.401893	0.0237632	0.226188	7	29606289	Island	PRR15
cg20366831	-0.128278	0.0567689	0.023843	0.226188	19	3760955	N_Shore	APBA3
cg19529732	-0.11046	0.0489526	0.024041	0.227197	12	122712101	S_Shore	DIABLO
cg27185793	-0.0920577	0.0408696	0.0242924	0.2287	1	1238797	N_Shelf	ACAP3
cg07764473	0.16602	0.0738659	0.0246025	0.230454	X	40037510	S_Shore	BCOR
cg26510500	0.136856	0.0609168	0.0246649	0.230454	2	74778482	S_Shore	LOXL3
cg13001142	0.267087	0.119163	0.0250024	0.232504	6	147528521	S_Shelf	STXBP5
cg07312601	-0.138074	0.0616322	0.0250722	0.232504	1	19583887	OpenSea	MRTO4
cg18559579	-0.225507	0.100875	0.0253836	0.234514	2	209224676	N_Shore
cg00411595	0.0955013	0.0427511	0.0254903	0.234625	9	136339349	N_Shore	SLC2A6
cg15955046	0.131813	0.0591274	0.025794	0.236231	2	3643682	S_Shore	COLEC11
cg10835286	0.297356	0.133516	0.0259397	0.236231	2	66657913	N_Shelf
cg20505728	-0.239899	0.107784	0.0260314	0.236231	3	43800538	OpenSea
cg08857201	0.176134	0.0791428	0.0260465	0.236231	15	56536865	S_Shore	RFX7
cg08101174	-0.197293	0.0887372	0.0261928	0.236471	10	104196541	OpenSea
cg26574777	-0.320162	0.144069	0.0262639	0.236471	13	100927476	OpenSea	PCCA
cg04939496	0.178715	0.0804726	0.0263631	0.236504	10	75669647	N_Shore	PLAU
cg04337534	-0.102785	0.0463547	0.0265987	0.237756	11	65816809	S_Shore	GAL3ST3
cg16937168	0.156865	0.0708162	0.0267534	0.238279	2	241936844	N_Shore	SNED1
cg14656043	-0.165052	0.0746134	0.0269603	0.23926	10	35419996	S_Shelf	CREM
cg07572052	-0.293374	0.132897	0.0272773	0.240507	1	149821168	N_Shore	HIST2H2AA4;HIST2H2AA3
cg05593667	-0.184936	0.0838041	0.0273304	0.240507	6	35490744	OpenSea
cg02998240	-0.257862	0.116958	0.0274729	0.240507	1	16508668	OpenSea
cg18914023	-0.16053	0.0728191	0.0274893	0.240507	14	74868443	OpenSea
cg01362115	-0.124647	0.0566703	0.0278416	0.242731	15	68075218	OpenSea	MAP2K5
cg22876908	-0.142499	0.0648551	0.0280073	0.243319	12	56325149	N_Shore	DGKA
cg05656900	-0.134864	0.0614319	0.0281395	0.243613	2	26235097	OpenSea
cg05341549	-0.131889	0.0602137	0.0284989	0.244924	1	9774742	N_Shore	PIK3CD
cg16448702	-0.11767	0.0537492	0.0285788	0.244924	2	234072980	OpenSea	INPP5D
cg08551027	0.171746	0.0784541	0.0285876	0.244924	12	21589206	N_Shore	PYROXD1
cg22962923	-0.136757	0.062574	0.0288505	0.246324	1	1839959	Island
cg24503881	-0.155072	0.0711096	0.0292022	0.248006	18	55253280	N_Shore	FECH
cg11927233	-0.214145	0.0983342	0.0294262	0.248006	5	170816542	S_Shore	NPM1
cg08164233	-0.121294	0.0557116	0.0294679	0.248006	13	37394589	S_Shore	RFXAP
cg05329352	0.266462	0.122454	0.0295534	0.248006	10	112838983	Island	ADRA2A
cg15935121	-0.0999599	0.0459578	0.0296271	0.248006	1	2230601	N_Shore	SKI
cg12423733	0.319732	0.14702	0.0296486	0.248006	6	29454623	OpenSea	MAS1L
cg25422678	-0.143212	0.0659308	0.0298435	0.248796	2	28304502	OpenSea	BRE
cg23594345	0.24326	0.112317	0.0303241	0.251954	14	106329607	N_Shelf
cg21091547	-0.209668	0.0968909	0.0304672	0.252297	6	36645500	N_Shore	CDKN1A
cg16736826	-0.106597	0.0493553	0.0307893	0.254114	1	41951512	OpenSea	EDN2
cg00066351	0.156741	0.0726352	0.0309334	0.254263	7	150130551	OpenSea
cg01185345	-0.111725	0.0517986	0.0310127	0.254263	13	99218287	OpenSea	STK24
cg11465939	0.212502	0.0987372	0.0313814	0.256026	22	23923462	OpenSea	IGLL1
cg03271893	-0.0955029	0.0443884	0.0314345	0.256026	10	102760970	S_Shore	LZTS2
cg18676273	-0.145514	0.067686	0.0315674	0.256265	7	41732833	OpenSea	INHBA;LOC285954
cg06577850	0.233238	0.108684	0.0318716	0.25759	7	84002356	OpenSea
cg26900995	0.126733	0.0590782	0.0319386	0.25759	17	20060311	S_Shore	CYTSB
cg27165835	-0.164583	0.0769024	0.0323422	0.259998	10	135195081	S_Shore	PAOX
cg12101586	-0.19614	0.0917214	0.0324815	0.260092	15	75019203	Island	CYP1A1
cg17823346	-0.135658	0.0634681	0.0325641	0.260092	10	80848143	OpenSea	ZMIZ1
cg10908953	0.0972665	0.045573	0.032818	0.260586	11	121322456	N_Shore	SORL1
cg18625627	0.216447	0.101424	0.0328364	0.260586	14	81426015	OpenSea	TSHR
cg16547579	-0.174154	0.081687	0.0330095	0.261123	20	4954333	OpenSea	SLC23A2
cg18992688	-0.212558	0.0999584	0.0334645	0.26388	1	206223241	N_Shore	AVPR1B
cg02637282	-0.22976	0.108217	0.033743	0.265133	12	98768240	OpenSea
cg03358636	-0.133653	0.0629967	0.0338724	0.265133	3	197474006	N_Shelf	KIAA0226
cg16822035	0.132954	0.0626925	0.0339447	0.265133	13	113633379	N_Shore	MCF2L
cg21834204	0.166255	0.0784456	0.0340596	0.265193	12	107381471	S_Shore	MTERFD3
cg02538248	-0.142086	0.06721	0.0345099	0.267857	16	75045643	OpenSea	ZNRF1
cg02503850	-0.156189	0.0739895	0.0347758	0.269078	10	72432552	Island	ADAMTS14
cg27514333	-0.157862	0.0749622	0.035214	0.270878	15	66996626	S_Shore	SMAD6
cg24856658	-0.168851	0.0802036	0.0352666	0.270878	5	78533917	S_Shore	JMY
cg03139840	-0.221653	0.105345	0.0353726	0.270878	8	61566034	S_Shore
cg22635096	-0.130799	0.0621899	0.0354461	0.270878	21	46550644	N_Shelf	ADARB1
cg02508743	-0.216956	0.103386	0.0358605	0.273202	8	56903623	OpenSea	LYN
cg14712058	-0.134154	0.0641506	0.0365076	0.276825	19	16988083	N_Shore	SIN3B
cg07520810	-0.124337	0.059499	0.0366417	0.276825	10	63809149	OpenSea	ARID5B
cg19136371	-0.21063	0.100865	0.0367768	0.276825	6	40357140	N_Shelf
cg05951221	-0.185514	0.088841	0.0367833	0.276825	2	233284402	Island
cg00689360	-0.268475	0.129006	0.0374236	0.280791	4	100273995	OpenSea	ADH1C
cg13385220	-0.240438	0.115804	0.0378712	0.282257	1	202250453	OpenSea	LGR6
cg19589396	0.155433	0.0748661	0.0378807	0.282257	8	103937374	OpenSea
cg11599718	-0.0850951	0.0410042	0.0379611	0.282257	12	123357128	OpenSea	VPS37B
cg14244402	-0.115149	0.0555449	0.0381641	0.282917	9	130681102	S_Shore
cg00462971	-0.667984	0.322452	0.0383048	0.283112	3	194784405	N_Shore
cg13518625	-0.240759	0.116294	0.0384279	0.283177	8	29522838	OpenSea
cg03531211	0.122147	0.0590568	0.0386123	0.283692	6	32920102	OpenSea	HLA-DMA
cg25503804	-0.148791	0.0720211	0.0388347	0.284481	11	46739832	OpenSea	F2
cg25066772	-0.108344	0.0525211	0.0391243	0.285254	14	93136682	OpenSea	RIN3
cg06361405	-0.316737	0.153622	0.0392276	0.285254	10	104434010	OpenSea	ARL3
cg12678834	-0.120992	0.0587237	0.0393636	0.285254	11	118753662	OpenSea	CXCR5
cg24249791	-0.281342	0.136589	0.0394197	0.285254	7	142012611	OpenSea
cg17850498	-0.228843	0.111245	0.0396769	0.285254	1	21565755	OpenSea	ECE1
cg06197751	-0.118163	0.0574457	0.039691	0.285254	3	153912866	OpenSea	SGEF
cg06935361	-0.144209	0.070128	0.0397466	0.285254	13	32964454	OpenSea	BRCA2
cg03937290	-0.170519	0.0830296	0.0400036	0.286269	1	27852711	N_Shore
cg10881616	-0.201456	0.098194	0.0402073	0.286897	17	27073614	S_Shelf	TRAF4
cg06644428	-0.27414	0.1338	0.0404742	0.287972	2	233284112	Island
cg11452501	-0.18537	0.0905789	0.0407075	0.288267	6	31646976	N_Shelf	LY6G5C
cg03348792	-0.10234	0.0500492	0.0408763	0.288267	12	53075482	OpenSea	KRT1
cg04396998	0.19539	0.0955656	0.0408975	0.288267	19	49376722	S_Shore	PPP1R15A
cg17619755	0.230241	0.112712	0.0410787	0.288267	6	31760629	N_Shelf	VARS
cg23715749	-0.166332	0.0814339	0.0410978	0.288267	1	37413867	OpenSea	GRIK3
cg09325711	-0.290616	0.142581	0.041525	0.29044	7	39662764	Island	RALA
cg18780100	-0.175338	0.0862712	0.0421131	0.293129	17	78682785	OpenSea	RPTOR
cg12147622	-0.144358	0.0710395	0.0421461	0.293129	10	74021432	S_Shore
cg02226079	-0.136653	0.0673669	0.0425108	0.294314	3	190971216	OpenSea
cg02964434	-0.129688	0.0639469	0.0425543	0.294314	15	31617537	N_Shore
cg22460173	0.200878	0.099117	0.0426958	0.29447	19	6536042	S_Shore
cg06433467	-0.304333	0.150268	0.0428392	0.294638	5	67730071	OpenSea
cg02325250	-0.123763	0.0613487	0.0436569	0.299431	5	131409289	OpenSea	CSF2
cg16936060	-0.19544	0.0970582	0.0440477	0.300593	4	57523055	S_Shore	HOPX
cg11344533	-0.160124	0.079528	0.0440692	0.300593	11	111475393	S_Shore	SIK2
cg05221370	-0.192165	0.095712	0.0446712	0.303862	7	110738836	OpenSea	LRRN3;IMMP2L
cg06459104	-0.324378	0.16181	0.044997	0.30439	18	5456880	OpenSea	EPB41L3
cg24441922	0.216943	0.108321	0.0452018	0.30439	2	235401950	N_Shelf	ARL4C
cg16541026	-0.117816	0.0588374	0.0452425	0.30439	3	49026934	N_Shore	P4HTM
cg03685475	0.158404	0.0791328	0.0453123	0.30439	22	41597321	N_Shelf
cg23261640	0.137354	0.0686479	0.0454089	0.30439	11	70280489	OpenSea	CTTN
cg18555411	-0.112185	0.0560887	0.0454865	0.30439	12	122618241	OpenSea	MLXIP
cg20469837	-0.089761	0.0449278	0.0457281	0.305183	2	158114300	OpenSea	GALNT5
cg02556393	-0.157253	0.0787572	0.0458594	0.305236	3	168866705	N_Shore	MECOM
cg26077811	-0.154901	0.0777402	0.0463113	0.30731	11	119232263	N_Shelf	USP2
cg02556928	-0.14179	0.0711956	0.0464191	0.30731	22	37309980	OpenSea	CSF2RB
cg08899667	0.163301	0.0821175	0.0467421	0.308201	6	31761055	N_Shelf	VARS
cg24206827	-0.148549	0.07472	0.0468028	0.308201	2	214098074	OpenSea
cg00542975	-0.147481	0.0743089	0.0471783	0.30985	2	122392291	OpenSea	CLASP1
cg05439368	0.149852	0.0756416	0.0475819	0.310255	15	45028098	OpenSea	TRIM69
cg02097120	-0.094887	0.0479055	0.0476235	0.310255	1	154492952	OpenSea	TDRD10
cg14034325	-0.163541	0.0825821	0.0476648	0.310255	10	43891459	N_Shore	HNRNPF
cg16029875	0.145651	0.0735734	0.0477412	0.310255	1	204320179	OpenSea	PLEKHA6
cg21791252	0.141761	0.0716731	0.0479427	0.310533	6	33864756	OpenSea
cg11902728	0.0960631	0.0485888	0.0480348	0.310533	19	35786580	Island	MAG
cg02104962	-0.119957	0.0607514	0.0483183	0.311552	6	31548314	N_Shore
cg14580211	-0.185535	0.0942424	0.0489874	0.315046	5	150161299	S_Shelf	C5orf62
cg10993442	0.178221	0.0906698	0.0493445	0.316045	1	25257587	Island	RUNX3
cg00665106	-0.156487	0.0796314	0.049398	0.316045	1	201515370	OpenSea
cg01208318	0.184167	0.0937882	0.0495714	0.316337	14	106329652	N_Shelf
cg18801806	-0.0762198	0.0388726	0.0499074	0.317322	11	118869385	S_Shore	CCDC84
cg07671752	-0.0938697	0.047914	0.0500978	0.317322	5	176734858	Island	MXD3
cg26337070	0.153151	0.0781908	0.0501497	0.317322	2	85999873	OpenSea	ATOH8
cg15270892	-0.190494	0.0973188	0.0502983	0.317322	3	27762352	Island	EOMES
cg17144149	-0.127038	0.0649202	0.0503666	0.317322	17	46656572	S_Shore	HOXB4
cg01017464	-0.163907	0.0838207	0.0505301	0.317473	18	47018095	N_Shore	SNORD58A;SNORD58B;RPL17
cg09010156	-0.175727	0.0899111	0.050647	0.317473	16	29836211	OpenSea	MVP
cg04017131	0.291414	0.149203	0.0508027	0.317645	8	6419570	OpenSea	ANGPT2;MCPH1
cg12166476	-0.222837	0.1142	0.0510228	0.317654	13	76334866	OpenSea	LMO7
cg08681689	-0.0899887	0.0461251	0.0510607	0.317654	3	184034132	S_Shore	EIF4G1
cg21434376	-0.164653	0.0844826	0.0513005	0.317739	4	141563054	OpenSea	TBC1D9
cg17783244	0.265852	0.136527	0.0515049	0.317739	22	31738549	N_Shelf	PATZ1
cg10827488	-0.186611	0.0958653	0.0515832	0.317739	11	113953838	Island	ZBTB16
cg09825327	-0.110407	0.056719	0.0515876	0.317739	1	211503219	S_Shelf	TRAF5
cg18758622	0.145045	0.0746098	0.05189	0.31827	17	79010831	S_Shore	BAIAP2
cg07533239	-0.105934	0.0545013	0.051931	0.31827	12	6422131	S_Shelf	PLEKHG6
cg03090969	-0.18861	0.0971438	0.052191	0.319074	8	104117866	OpenSea
cg14544289	0.113675	0.0586313	0.0525239	0.320318	14	78051204	OpenSea	SPTLC2
cg25013095	0.165993	0.0857461	0.0528839	0.320931	2	231809672	OpenSea
cg21035875	0.24005	0.124041	0.0529592	0.320931	6	32116931	Island	PRRT1
cg08202836	-0.341316	0.176407	0.0530132	0.320931	3	196373751	OpenSea	LRRC33
cg13423770	-0.07913	0.0409515	0.0533246	0.321279	1	156338775	Island	RHBG
cg06096336	-0.184467	0.0954682	0.0533305	0.321279	2	231989800	OpenSea	PSMD1;HTR2B
cg17127702	0.497658	0.25778	0.0535386	0.321279	1	226594323	N_Shore	PARP1
cg17192599	0.347093	0.179828	0.0535898	0.321279	7	151504864	OpenSea	PRKAG2
cg00711496	0.273345	0.141699	0.0537247	0.32131	19	50191497	Island	C19orf76;PRMT1
cg19089201	0.410569	0.213231	0.0541712	0.3232	7	45002287	Island	MYO1G
cg08866634	-0.156452	0.081325	0.0543807	0.32367	5	175962338	N_Shore	RNF44
cg01715384	-0.0849893	0.044218	0.0545991	0.324191	1	41853403	OpenSea
cg01076459	-0.118887	0.061998	0.0551629	0.32617	17	2908230	OpenSea	RAP1GAP2
cg12459502	-0.136776	0.0713366	0.0551959	0.32617	18	60904237	OpenSea	BCL2
cg22160883	-0.0999023	0.0521688	0.0554951	0.327026	5	138609222	N_Shore	MATR3;SNHG4
cg16248435	-0.115619	0.06044	0.0557527	0.327026	6	15358299	OpenSea	JARID2
cg16320419	0.127744	0.0667817	0.0557665	0.327026	3	5025570	S_Shore	BHLHE40
cg17372101	-0.146661	0.0767031	0.0558691	0.327026	7	147500722	OpenSea	CNTNAP2
cg16755833	-0.138837	0.072691	0.0561375	0.327822	17	80866063	S_Shelf	TBCD
cg05093686	-0.138786	0.0728042	0.0566131	0.329821	13	36050788	N_Shore	MAB21L1;MIR548F5;NBEA
cg01268763	-0.152588	0.0801753	0.0570171	0.330292	14	53618419	N_Shore	DDHD1
cg05273302	-0.161007	0.0846698	0.0572251	0.330292	19	2095560	Island	C19orf36;MOBKL2A
cg03379100	-0.062936	0.0331252	0.0574403	0.330292	7	128494225	Island	FLNC
cg02364408	-0.171443	0.0902383	0.0574469	0.330292	19	16627498	N_Shelf	C19orf44
cg20379671	-0.347057	0.182721	0.0575146	0.330292	22	39320879	N_Shelf
cg21566642	-0.14896	0.0784296	0.0575273	0.330292	2	233284661	Island
cg00911776	0.182955	0.0964268	0.0577819	0.330292	7	130682239	OpenSea	FLJ43663
cg09700701	-0.134105	0.0706974	0.0578436	0.330292	11	65816819	S_Shore	GAL3ST3
cg09350536	-0.116073	0.0612042	0.0578945	0.330292	14	23236725	S_Shore	OXA1L
cg25278144	-0.134102	0.0707802	0.0581428	0.330639	17	77962240	N_Shelf	TBC1D16
cg19035792	0.201702	0.106494	0.0582224	0.330639	22	38382245	S_Shelf
cg10858945	-0.0909875	0.0481205	0.0586476	0.331634	10	116528318	Island
cg02597894	0.149853	0.0792585	0.0586654	0.331634	6	31760796	N_Shelf	VARS
cg08940075	0.218822	0.115935	0.0590987	0.332779	1	95388680	N_Shelf	CNN3
cg25174412	-0.118641	0.0628671	0.0591368	0.332779	12	105803653	OpenSea
cg09718582	0.634502	0.336588	0.0594167	0.333383	2	240751196	OpenSea
cg15951188	0.538597	0.285845	0.0595346	0.333383	17	7832680	Island	KCNAB3
cg21121843	-0.173889	0.0923279	0.0596481	0.333383	4	3203982	OpenSea	HTT
cg16190265	-0.162037	0.086144	0.0599718	0.334437	7	650249	OpenSea	PRKAR1B
cg14018141	-0.147814	0.0786464	0.0601801	0.334845	17	72480644	OpenSea	CD300A
cg00563348	-0.096831	0.0516033	0.0605937	0.33639	15	41184109	N_Shelf
cg02634816	-0.316394	0.168901	0.0610341	0.338077	20	3139616	N_Shore	UBOX5;FASTKD5
cg01909364	-0.10273	0.0549093	0.0613571	0.339108	17	41739926	OpenSea	MEOX1
cg14643075	-0.0899888	0.0483583	0.0627614	0.344589	5	176755449	N_Shelf
cg07167594	-0.129303	0.0695004	0.0628204	0.344589	22	19010468	OpenSea	DGCR10
cg19321684	-0.198875	0.10693	0.0629046	0.344589	6	32159933	N_Shelf	GPSM3
cg06599169	0.100607	0.0540941	0.0629056	0.344589	19	17973311	S_Shelf	RPL18AP3;SNORA68;RPL18A
cg01437439	0.188811	0.101626	0.0631824	0.345341	1	9383245	OpenSea	SPSB1
cg14012925	0.0909252	0.0490168	0.063599	0.346853	7	101556907	N_Shelf	CUX1
cg14505439	-0.0960047	0.0517869	0.063762	0.346977	9	134605210	OpenSea	RAPGEF1
cg22428027	-0.0768296	0.0414699	0.0639313	0.347136	1	12128827	OpenSea	TNFRSF8
cg25318189	0.0795715	0.0430054	0.0642749	0.348238	7	2800436	N_Shelf	GNA12
cg00169122	-0.159913	0.0865774	0.0647397	0.34999	16	89488963	S_Shore	ANKRD11
cg15621697	-0.0812336	0.0440355	0.0650772	0.350473	4	72166462	OpenSea	SLC4A4
cg06636831	0.181022	0.0981424	0.0651122	0.350473	3	45077369	Island	CLEC3B
cg15187398	0.12814	0.0695116	0.0652648	0.350533	19	2093896	N_Shore	MOBKL2A
cg21769619	0.0944882	0.0514067	0.0660547	0.353614	11	32454768	N_Shore	WT1
cg01554474	-0.13595	0.0739833	0.0661241	0.353614	1	155107599	N_Shore	RAG1AP1
cg10590964	-0.190157	0.103592	0.0664121	0.354351	2	202929157	OpenSea
cg26681628	0.171729	0.0935997	0.0665482	0.354351	16	54210550	OpenSea
cg04521626	-0.0681068	0.0371803	0.0669811	0.355053	17	4714200	S_Shelf	PLD2
cg18331348	-0.0899198	0.0490909	0.0669962	0.355053	14	35810887	OpenSea
cg18617091	-0.113637	0.062116	0.067334	0.355053	22	37495019	S_Shore	TMPRSS6
cg20059012	0.253584	0.138618	0.067343	0.355053	12	53613154	N_Shore	RARG
cg24838825	-0.208812	0.114166	0.0673969	0.355053	10	111693923	OpenSea
cg02375409	0.156721	0.0858276	0.0678507	0.356685	12	4488749	OpenSea	FGF23
cg08766770	0.0624948	0.0343502	0.0688592	0.360358	16	28123059	OpenSea	XPO6
cg25953130	-0.214759	0.118085	0.068961	0.360358	10	63753550	OpenSea	ARID5B
cg03636183	-0.13757	0.07565	0.0689861	0.360358	19	17000585	N_Shore	F2RL3
cg08472795	0.131199	0.0724494	0.0701547	0.365163	2	129067253	OpenSea	HS6ST1
cg23749482	-0.554312	0.306146	0.0702009	0.365163	17	77901317	Island
cg06639488	-0.0581842	0.032172	0.0705234	0.366071	1	155103222	S_Shelf	EFNA1
cg26837477	0.139013	0.0769629	0.0708824	0.366551	8	23313438	N_Shore	ENTPD4
cg26724967	-0.123606	0.0684402	0.0709119	0.366551	16	3115223	OpenSea	IL32
cg11601297	-0.120649	0.0668549	0.0711298	0.3666	19	41224147	S_Shore	ITPKC;ADCK4
cg17900199	-0.0656054	0.0363649	0.0712175	0.3666	10	1156548	OpenSea	WDR37
cg00468395	-0.105082	0.0583815	0.0718728	0.368556	16	28193063	OpenSea	XPO6
cg01860774	-0.112662	0.0625974	0.0718952	0.368556	14	64969374	N_Shore	ZBTB25
cg26055950	0.193302	0.107554	0.0722957	0.369843	1	3600852	OpenSea	TP73
cg22650458	-0.14441	0.080445	0.0726306	0.369952	7	30188720	OpenSea	C7orf41
cg11095027	0.136797	0.0762932	0.0729652	0.369952	11	1297066	N_Shore	TOLLIP
cg07278634	-0.158565	0.0884558	0.0730376	0.369952	5	1962554	OpenSea
cg02985540	-0.0939244	0.0524232	0.073188	0.369952	13	46964186	S_Shelf
cg13547053	0.139439	0.0778339	0.0732143	0.369952	2	179184864	OpenSea	OSBPL6
cg25670900	0.118804	0.0663793	0.0734911	0.369952	X	77914054	OpenSea	ZCCHC5
cg11405655	-0.213358	0.119216	0.0735075	0.369952	1	999599	N_Shore
cg01951879	0.174516	0.0975149	0.0735122	0.369952	16	54315840	Island
cg25284397	0.191756	0.107253	0.0737944	0.370618	7	92238156	OpenSea	CDK6
cg08013810	-0.0726062	0.0406831	0.0743134	0.372469	20	34389239	OpenSea	PHF20
cg23351584	-0.18229	0.102212	0.0745121	0.372711	11	86512100	S_Shore	PRSS23
cg22851561	-0.10549	0.0592853	0.0751801	0.37398	14	74214183	OpenSea	C14orf43
cg06418475	-0.252828	0.14216	0.0753268	0.37398	19	17008851	Island	CPAMD8
cg00041989	-0.110158	0.0619416	0.0753348	0.37398	17	55828038	OpenSea
cg17220933	-0.0837018	0.0470709	0.0753699	0.37398	1	206729613	N_Shore	RASSF5
cg01150799	-0.113128	0.0636624	0.0755678	0.374149	4	108955838	OpenSea	HADH
cg19427338	-0.111075	0.0625781	0.0759005	0.374149	2	42566455	OpenSea
cg12593793	-0.103849	0.0585206	0.0759672	0.374149	1	156074135	OpenSea
cg26249245	-0.109002	0.0614331	0.0760107	0.374149	7	101915942	OpenSea	CUX1
cg01218206	-0.115948	0.0654085	0.0762822	0.374149	11	116933977	OpenSea	SIK3
cg11682350	-0.138891	0.0783775	0.0763826	0.374149	6	33240284	S_Shore	VPS52;RPS18
cg23648810	-0.190112	0.107311	0.0764618	0.374149	10	30337992	OpenSea	KIAA1462
cg00073090	-0.0856953	0.0484216	0.0767648	0.374891	19	1265879	Island
cg18216249	-0.16563	0.0937007	0.0771202	0.375582	12	48100805	S_Shore	RPAP3
cg01083131	-0.144538	0.0817932	0.0772097	0.375582	16	67877413	S_Shore	THAP11;CENPT
cg08900404	-0.303094	0.171711	0.0775397	0.376448	7	29605808	N_Shore	PRR15
cg13594903	-0.172761	0.0980034	0.0779334	0.376887	9	35102784	Island	STOML2
cg17232357	-0.154173	0.0874594	0.0779346	0.376887	15	67012832	OpenSea	SMAD6
cg14535274	-0.113138	0.0642707	0.0783511	0.378162	3	121151186	OpenSea	POLQ
cg03604731	-0.160987	0.0915977	0.0788247	0.379336	2	96824799	OpenSea
cg17421890	0.0880733	0.0501242	0.0789008	0.379336	11	66026390	S_Shore	KLC2
cg03183618	0.162521	0.0925503	0.0790836	0.379479	2	134964228	OpenSea
cg20724032	-0.131511	0.0749894	0.0794779	0.380633	3	41460736	OpenSea	ULK4
cg03144619	0.31885	0.182216	0.0801441	0.382381	1	230415668	Island	GALNT2
cg01787285	-0.22688	0.129695	0.0802336	0.382381	1	2162682	S_Shore	SKI
cg00782200	-0.174737	0.0999117	0.0803063	0.382381	2	145280523	N_Shore
cg27000944	0.143729	0.0824708	0.0813705	0.386696	17	74721842	N_Shore	C17orf95;JMJD6
cg27289478	-0.0873626	0.0501534	0.0815248	0.386696	4	2470262	Island	RNF4
cg09084200	-0.0788701	0.0453118	0.0817518	0.38696	11	134095863	S_Shore	VPS26B;NCAPD3
cg00931843	0.173439	0.0996886	0.0818929	0.38696	6	155442993	OpenSea	TIAM2
cg24046474	0.132001	0.0759692	0.0822897	0.387467	9	130212550	N_Shore	RPL12;LRSAM1
cg13142374	0.168502	0.0970259	0.0824458	0.387467	3	58026831	OpenSea	FLNB
cg10629249	0.130557	0.0751829	0.0824698	0.387467	5	68789822	Island	OCLN
cg23098529	-0.157493	0.0908891	0.0831309	0.389834	19	10216651	N_Shore	PPAN;PPAN-P2RY11
cg04276005	-0.216854	0.12522	0.0833124	0.389946	1	180895868	OpenSea	KIAA1614
cg06382664	-0.062909	0.0364149	0.0840674	0.392737	11	73098877	OpenSea	RELT
cg10395806	0.248458	0.143904	0.0842477	0.392839	11	70280601	OpenSea	CTTN
cg17975379	-0.0860795	0.0499334	0.0847284	0.393994	6	4893429	OpenSea	CDYL
cg10768063	-0.103904	0.060365	0.0852028	0.393994	15	29213736	OpenSea	APBA2
cg18014547	-0.166966	0.0970068	0.0852185	0.393994	2	20366443	OpenSea
cg26468891	-0.102592	0.059616	0.0852714	0.393994	11	48077221	OpenSea	PTPRJ
cg07094298	-0.168342	0.0978293	0.0852912	0.393994	4	2748026	OpenSea	TNIP2
cg05389935	-0.0926233	0.0538732	0.0855625	0.394098	1	26610757	S_Shelf	UBXN11
cg14687145	-0.199888	0.116288	0.085632	0.394098	2	29234537	OpenSea	FAM179A
cg26105649	0.253901	0.1478	0.0858214	0.394237	1	233087709	S_Shore	C1orf57
cg12405265	-0.166999	0.0973676	0.0863204	0.395108	1	24655961	OpenSea	GRHL3
cg25818583	-0.23849	0.139055	0.0863301	0.395108	19	55549801	OpenSea	GP6
cg26751513	-0.124304	0.0727029	0.0873119	0.398283	16	1542910	N_Shore	TELO2
cg00548098	-0.127659	0.0747044	0.0874783	0.398283	16	11295667	OpenSea
cg19635644	0.152899	0.0894828	0.0875064	0.398283	13	100007277	OpenSea	UBAC2;MIR623
cg26219182	-0.17028	0.099839	0.0880922	0.400213	1	32687590	Island	EIF3I;C1orf91
cg09219877	-0.131468	0.0771415	0.0883345	0.400579	16	2287294	Island	DNASE1L2
cg00953154	-0.134194	0.0788209	0.0886576	0.400808	7	45025620	N_Shore	SNORA9;C7orf40
cg10581837	-0.194357	0.114176	0.0887087	0.400808	13	76334707	OpenSea	LMO7
cg02005758	-0.139787	0.0823045	0.0894306	0.403334	3	128454730	OpenSea	RAB7A
cg25985583	-0.146155	0.0861563	0.0898119	0.404317	7	26404716	OpenSea	SNX10
cg02544257	-0.0871301	0.0514548	0.0903924	0.404702	16	70510663	S_Shelf	FUK
cg26718213	0.444182	0.262363	0.0904542	0.404702	2	241976080	Island	SNED1
cg11435441	0.103851	0.0613597	0.0905512	0.404702	6	25027994	OpenSea
cg12275060	0.300724	0.177681	0.0905512	0.404702	1	45279329	Island	BTBD19
cg20873136	-0.180462	0.106846	0.0912215	0.406963	2	129037710	OpenSea	HS6ST1
cg00210249	-0.182303	0.108304	0.0923266	0.410714	10	71135679	OpenSea	HK1
cg09489567	-0.12473	0.0741157	0.092394	0.410714	2	43364053	OpenSea
cg07556018	0.0939838	0.0560682	0.093691	0.415423	11	2677341	OpenSea	KCNQ1;KCNQ1OT1
cg14391923	-0.276721	0.165193	0.0939077	0.415423	8	140583084	OpenSea
cg01502872	-0.0686166	0.0409679	0.0939567	0.415423	6	33173119	S_Shore	HSD17B8
cg13158272	-0.158692	0.0948493	0.0943082	0.416234	14	74257174	S_Shelf
cg23928726	-0.150448	0.0900632	0.094826	0.417774	1	2344998	N_Shore	PEX10
cg00326958	-0.2669	0.15988	0.0950442	0.417992	10	43892075	Island	HNRNPF
cg08058672	-0.130323	0.0781424	0.095363	0.418504	3	51423212	S_Shore	MANF
cg03923640	0.1695	0.101675	0.0954987	0.418504	16	87174624	OpenSea
cg09462576	0.212392	0.127515	0.0957884	0.418768	1	228297873	S_Shore	MRPL55
cg14362925	-0.0728347	0.0437425	0.0958971	0.418768	6	33165707	N_Shelf	RXRB
cg14624381	0.167911	0.100914	0.0961332	0.41906	9	132222201	OpenSea
cg10750182	0.0789001	0.0475071	0.096752	0.419826	10	73497514	OpenSea	C10orf105;CDH23
cg26856289	-0.0990728	0.0596637	0.0968097	0.419826	1	24307516	S_Shore	SFRS13A
cg14420519	0.0649091	0.0390905	0.0968177	0.419826	9	139515751	OpenSea
cg26895569	-0.111449	0.0672206	0.0973265	0.421295	1	204329222	OpenSea	PLEKHA6
cg14334460	0.136712	0.0826506	0.0981084	0.423066	9	140346899	N_Shore	NELF
cg09109383	0.124242	0.0751618	0.0983328	0.423066	16	16083164	OpenSea	ABCC1
cg01498832	-0.102125	0.0617824	0.0983341	0.423066	17	78682934	OpenSea	RPTOR
cg07842521	0.122787	0.0743044	0.0984356	0.423066	16	85157762	N_Shore
cg01782024	-0.0933775	0.0565569	0.0987313	0.423066	1	91989267	OpenSea	CDC7
cg14989226	-0.131588	0.0797259	0.0988406	0.423066	7	75897850	S_Shore	SRRM3
cg05483571	-0.284313	0.172305	0.0989319	0.423066	17	77901224	Island
cg12535090	-0.178452	0.108228	0.0991777	0.423386	11	20071677	OpenSea	NAV2
cg21303039	-0.0849942	0.0516171	0.0996347	0.424605	2	149793681	OpenSea	KIF5C
cg16401465	-0.11208	0.0681136	0.0998693	0.424873	10	63809170	OpenSea	ARID5B
cg24327132	-0.147517	0.0898796	0.100741	0.427676	15	72520632	N_Shore	PKM2
cg16290996	-0.148082	0.0902974	0.101018	0.427676	1	173835989	N_Shore	GAS5;SNORD78;SNORD76;SNORD77;SNORD44;SNORD79
cg00324097	-0.0794845	0.048472	0.101046	0.427676	17	75446549	N_Shore	SEPT9
cg19719475	0.147203	0.0899109	0.101587	0.429231	3	23849114	S_Shore	UBE2E1
cg24714606	-0.0627933	0.0384288	0.102256	0.430868	13	98019621	OpenSea	MBNL2
cg09107344	-0.180645	0.110635	0.102509	0.430868	12	53612734	N_Shore	RARG
cg13247990	0.13761	0.0843059	0.102623	0.430868	16	46782176	OpenSea	MYLK3
cg00055073	-0.18934	0.116014	0.10267	0.430868	2	43398118	Island
cg19913291	-0.134379	0.082514	0.103406	0.431205	6	30295432	S_Shore	HCG18;TRIM39
cg26801037	0.191886	0.117846	0.103467	0.431205	7	157294357	Island
cg00639656	-0.062879	0.0386392	0.103666	0.431205	17	27050360	N_Shelf	SNORD42A;RPL23A;SNORD4B
cg15806304	0.146699	0.0901569	0.103705	0.431205	10	119000083	N_Shore	SLC18A2
cg02228160	0.135616	0.0833625	0.103775	0.431205	5	143192067	OpenSea	HMHB1
cg10717312	0.167605	0.103117	0.104081	0.431205	2	241976244	Island	SNED1
cg12105190	-0.115246	0.0710154	0.104625	0.431205	6	30653407	N_Shore	KIAA1949
cg02149899	-0.0782797	0.0482659	0.104837	0.431205	11	75993521	OpenSea
cg06575692	-0.0919892	0.0567766	0.10519	0.431205	16	68112968	OpenSea	DUS2L
cg23878241	-0.141372	0.0872585	0.105199	0.431205	12	111019734	N_Shore	PPTC7
cg10549018	0.129997	0.0803238	0.105573	0.431205	10	98176740	OpenSea	TLL2
cg19337279	0.288624	0.178346	0.10559	0.431205	1	43804317	OpenSea	MPL
cg20823695	-0.0813022	0.0502446	0.105635	0.431205	1	2345410	N_Shore	PEX10
cg12336777	-0.113279	0.0700286	0.105747	0.431205	2	145210222	OpenSea	ZEB2
cg02654940	-0.0701797	0.0433859	0.105756	0.431205	6	34206400	S_Shore	HMGA1
cg22601421	-0.184082	0.113815	0.105795	0.431205	4	40632299	Island	RBM47
cg25879836	-0.0673013	0.0416205	0.105874	0.431205	11	6632799	N_Shore	TAF10
cg19784816	-0.149282	0.0923223	0.105886	0.431205	3	52812520	OpenSea	ITIH1
cg05222924	0.127972	0.0792451	0.106335	0.432325	11	32450486	N_Shore	WT1
cg04383058	-0.0875385	0.0544297	0.107773	0.437413	11	67273507	N_Shore	PITPNM1
cg07996785	-0.123958	0.0771111	0.10794	0.437413	1	65775125	Island	DNAJC6
cg15777760	-0.0938699	0.0585182	0.108689	0.439727	16	29832180	S_Shelf	C16orf53;MVP
cg13525276	0.174282	0.108752	0.109029	0.439999	14	81426012	OpenSea	TSHR
cg23615741	0.139865	0.0873117	0.109177	0.439999	10	101297642	Island
cg05570258	-0.167151	0.104397	0.109351	0.439999	7	105662884	OpenSea	FLJ23834
cg06672250	-0.097628	0.0610096	0.109552	0.439999	8	21914593	S_Shore	EPB49
cg22571654	0.0921105	0.0576443	0.110063	0.439999	3	150805388	S_Shore	MED12L
cg27409015	-0.0973845	0.0609723	0.110223	0.439999	2	158114424	OpenSea	GALNT5
cg13928733	-0.0924001	0.0578615	0.110284	0.439999	9	14350039	S_Shore
cg24556382	-0.287946	0.180319	0.110294	0.439999	4	174173455	OpenSea	GALNT7
cg03681335	0.0607686	0.0380872	0.110598	0.439999	2	108903965	OpenSea	SULT1C2
cg05660670	-0.249785	0.156574	0.110643	0.439999	12	20521635	Island	PDE3A
cg03715305	0.0887367	0.055634	0.11071	0.439999	19	5894715	S_Shelf	NDUFA11
cg02462353	-0.167705	0.105219	0.110967	0.44031	19	55549799	OpenSea	GP6
cg01005506	-0.114478	0.072005	0.111867	0.443173	10	64565768	Island	ADO
cg18900812	-0.170586	0.107395	0.112198	0.443498	6	36646127	N_Shore	CDKN1A
cg13914531	-0.094038	0.0592213	0.112307	0.443498	7	128579876	S_Shore	IRF5
cg12806681	-0.221714	0.139747	0.112615	0.444006	5	368394	N_Shore	AHRR
cg02167201	-0.0776145	0.0489951	0.113165	0.445463	10	105209452	N_Shelf	CALHM2
cg02402946	-0.132143	0.0835068	0.113554	0.446287	13	21035079	OpenSea	CRYL1
cg06513247	-0.075293	0.0476287	0.113916	0.446453	17	75446661	N_Shore	SEPT9
cg10814005	-0.126176	0.0798596	0.114114	0.446453	14	91711041	OpenSea	GPR68
cg25949550	-0.145945	0.0924242	0.114318	0.446453	7	145814306	S_Shore	CNTNAP2
cg06177555	0.092722	0.0587477	0.114495	0.446453	16	29678624	S_Shelf	SPN
cg22042546	0.197266	0.124987	0.114498	0.446453	1	27050491	OpenSea	ARID1A
cg10130088	-0.113978	0.072268	0.11476	0.446772	11	122138618	OpenSea
cg05232694	-0.122815	0.0779865	0.115297	0.448157	20	48809539	S_Shore
cg20322193	-0.116641	0.0741816	0.115865	0.448693	7	39664614	S_Shore	RALA
cg10001715	-0.104425	0.0664289	0.115954	0.448693	16	78345421	OpenSea	WWOX
cg17471939	0.236927	0.150729	0.115979	0.448693	1	3600879	OpenSea	TP73
cg08305533	-0.105427	0.0671145	0.116217	0.448913	22	32007224	OpenSea	SFI1
cg27560367	0.0867906	0.0553209	0.116681	0.450005	13	114144049	N_Shore	DCUN1D2;TMCO3
cg18810691	-0.0901053	0.0574952	0.117073	0.450812	7	151130479	S_Shore	CRYGN
cg06065019	-0.127676	0.0816471	0.117876	0.4532	2	177356276	S_Shore
cg00152041	-0.0949093	0.0609169	0.11923	0.457668	20	61274867	Island	SLCO4A1
cg01716252	-0.177326	0.113906	0.119523	0.457668	21	46552605	N_Shore	ADARB1
cg06397161	0.170807	0.109739	0.119593	0.457668	22	39760059	OpenSea	SYNGR1
cg03519879	-0.07861	0.0505627	0.120017	0.458034	14	74227499	S_Shore	C14orf43
cg23127986	-0.0843983	0.0542919	0.120058	0.458034	6	11939022	OpenSea
cg03986322	-0.0533193	0.0343735	0.12086	0.460232	1	9789699	N_Shore	CLSTN1
cg11551464	-0.0723659	0.0466707	0.121006	0.460232	8	49595738	OpenSea
cg21356710	0.165288	0.106698	0.121353	0.460843	2	24234017	S_Shore	MFSD2B
cg04086928	0.111953	0.0723554	0.1218	0.461334	9	134612644	OpenSea	RAPGEF1
cg23917006	0.0547336	0.0353796	0.121855	0.461334	1	43207294	S_Shelf	CLDN19
cg19758448	0.183608	0.118815	0.122269	0.461861	17	37828296	S_Shelf	PGAP3
cg03547355	-0.0764616	0.0494925	0.122367	0.461861	1	227003060	OpenSea
cg07660627	0.28251	0.183081	0.122809	0.462564	17	35481970	OpenSea	ACACA
cg25227803	-0.119295	0.0773336	0.122927	0.462564	10	102239027	N_Shelf	WNT8B
cg09726654	-0.0718254	0.0465985	0.123228	0.462992	2	158114268	OpenSea	GALNT5
cg18708252	0.118468	0.0769801	0.123819	0.464472	22	39545030	N_Shelf	CBX7
cg07112604	-0.07322	0.0476007	0.123997	0.464472	14	91836354	OpenSea	CCDC88C
cg06142740	-0.109715	0.0714243	0.124513	0.465699	2	28973577	N_Shore	PPP1CB
cg06738169	-0.0807385	0.0526838	0.125396	0.467675	19	30102004	S_Shore	POP4
cg14142087	-0.0959347	0.062669	0.125815	0.467675	9	110479859	S_Shore
cg24578857	0.20627	0.13477	0.125884	0.467675	17	17110207	Island	PLD6
cg23916896	-0.15501	0.101292	0.125934	0.467675	5	368804	N_Shore	AHRR
cg07151117	-0.11708	0.0765166	0.125985	0.467675	8	29204954	N_Shore	DUSP4
cg07626482	-0.0744402	0.0486768	0.126196	0.467757	19	47289503	N_Shore	SLC1A5
cg19601144	0.0778273	0.0509618	0.126719	0.468993	15	90614743	S_Shelf	ZNF710
cg06321596	-0.112423	0.0736946	0.127128	0.46911	16	17562960	OpenSea	XYLT1
cg09762515	0.0955437	0.0626303	0.12713	0.46911	7	101556588	N_Shelf	CUX1
cg25385733	-0.13125	0.086247	0.12806	0.47184	2	217237043	Island	MARCH4
cg00871610	-0.124258	0.0817105	0.128332	0.472141	21	37093012	OpenSea	MIR802
cg21869609	0.380721	0.251266	0.129719	0.476536	19	2291613	Island	LINGO3
cg00378510	0.162937	0.107625	0.130045	0.477026	19	2291020	Island	LINGO3
cg22797644	-0.0564893	0.0373703	0.130633	0.47836	6	34206491	S_Shore	HMGA1
cg03147185	-0.0654192	0.0432961	0.130796	0.47836	2	97008030	OpenSea	NCAPH
cg06880612	-0.132706	0.0880336	0.131695	0.480684	2	102759576	Island
cg06595162	0.105021	0.0696901	0.131819	0.480684	21	40141040	OpenSea	NCRNA00114
cg22820188	0.102905	0.0683804	0.132351	0.481913	1	156086004	S_Shore	LMNA
cg23667432	-0.0718975	0.0478148	0.132668	0.482356	2	233244439	Island	ALPP
cg22510139	-0.0989073	0.065871	0.133218	0.483648	1	3058822	N_Shore	PRDM16
cg19859270	-0.141614	0.0944512	0.133786	0.484999	3	98251294	OpenSea	GPR15
cg14266999	-0.140731	0.0940348	0.134502	0.48619	6	33240388	S_Shore	VPS52;RPS18
cg23720331	-0.0927116	0.0619766	0.134676	0.48619	10	123873670	S_Shore	TACC2
cg13184736	-0.198477	0.132752	0.134889	0.48619	1	68299409	S_Shore	GNG12
cg26764244	-0.201585	0.134835	0.1349	0.48619	1	68299511	S_Shore	GNG12
cg09222732	0.108146	0.0724305	0.135412	0.487328	6	466893	OpenSea
cg22957360	-0.150135	0.100873	0.136657	0.491092	10	101282572	N_Shore
cg26850624	0.0739359	0.0497502	0.137242	0.492479	5	429559	OpenSea	AHRR
cg05487507	0.164422	0.110774	0.137729	0.493511	17	46671861	N_Shore	LOC404266;HOXB5
cg11028075	0.155884	0.105261	0.138626	0.496008	10	97200911	OpenSea	SORBS1
cg19426731	-0.131346	0.0887924	0.139074	0.49674	19	49992527	S_Shore	RPL13AP5;SNORD33;SNORD32A;RPL13A
cg14391586	-0.183105	0.123832	0.139232	0.49674	20	62681296	Island	SOX18
cg13916835	0.201025	0.136512	0.140866	0.501596	17	2078431	OpenSea	SMG6
cg03604011	0.124602	0.084643	0.140998	0.501596	5	400201	OpenSea	AHRR
cg06260709	0.17428	0.118646	0.141857	0.503218	20	48626621	Island
cg24771152	0.322638	0.219668	0.1419	0.503218	6	31760608	N_Shelf	VARS
cg01601926	0.0641559	0.0436985	0.142064	0.503218	16	8986308	OpenSea	USP7
cg24576425	-0.0948651	0.0646599	0.142338	0.503469	2	158114404	OpenSea	GALNT5
cg08834436	0.320814	0.218803	0.142586	0.503628	22	27831818	N_Shelf
cg23831876	-0.165407	0.112878	0.142821	0.503738	2	65225988	OpenSea	SLC1A4
cg04239353	-0.0925159	0.0632191	0.143353	0.504898	16	89737085	S_Shore	C16orf55
cg01937809	-0.0774409	0.0530275	0.144183	0.506965	1	37941854	S_Shore	ZC3H12A
cg17274064	-0.117348	0.0804064	0.144444	0.506965	21	40033892	S_Shore	ERG
cg09735822	0.0826421	0.0566415	0.144555	0.506965	12	133015059	N_Shore
cg01177100	0.0603051	0.0413696	0.144918	0.507119	3	9176211	N_Shore	SRGAP3
cg13582060	-0.108391	0.0743734	0.145008	0.507119	9	127040032	OpenSea	NEK6
cg09447622	0.140044	0.0964081	0.146329	0.510216	6	35108605	N_Shore	TCP11
cg17250929	-0.0739992	0.050956	0.146441	0.510216	1	153513810	OpenSea	S100A5
cg16331492	-0.177381	0.122166	0.146512	0.510216	2	107456855	N_Shelf	ST6GAL2
cg01952185	0.19868	0.137498	0.148466	0.5151	5	134813213	OpenSea
cg26703534	-0.0766678	0.0530679	0.148539	0.5151	5	377358	S_Shelf	AHRR
cg16382047	0.115244	0.0797992	0.14869	0.5151	2	231790037	OpenSea	GPR55
cg20059377	-0.122636	0.084991	0.149041	0.5151	15	78369232	N_Shore	TBC1D2B
cg04085571	0.0976015	0.0676466	0.149073	0.5151	11	1872753	OpenSea	LSP1
cg11436113	-0.0928053	0.0643366	0.149163	0.5151	20	19191145	N_Shore
cg05208178	-0.0705844	0.0490348	0.150016	0.517326	2	233928423	S_Shelf	INPP5D
cg12303084	-0.100339	0.0698382	0.150795	0.517753	20	45985741	OpenSea	ZMYND8
cg08170227	-0.103343	0.07195	0.150913	0.517753	14	69422517	OpenSea	ACTN1
cg15342087	-0.144768	0.100798	0.15094	0.517753	6	30720209	OpenSea
cg27178191	0.0751004	0.0523368	0.151302	0.517753	12	51819149	Island	SLC4A8
cg15518113	-0.177613	0.123833	0.15149	0.517753	1	167400121	OpenSea	CD247
cg06866033	-0.154273	0.107563	0.151498	0.517753	5	141391951	N_Shore	GNPDA1
cg26242531	-0.0649785	0.0453162	0.151604	0.517753	14	104190678	N_Shelf	ZFYVE21
cg11621113	-0.0970295	0.0677076	0.151839	0.517842	19	12776725	N_Shore	MORG1;MAN2B1
cg06857018	-0.18634	0.130107	0.152085	0.517969	7	1908314	N_Shore	MAD1L1
cg26077378	-0.274412	0.191705	0.152307	0.51801	3	21792857	OpenSea	ZNF385D
cg27182159	-0.0656189	0.045967	0.153429	0.520591	6	33241226	S_Shore	RPS18
cg13092108	-0.0628889	0.0440606	0.153486	0.520591	1	26857284	S_Shore	RPS6KA1
cg08972170	0.129228	0.0905976	0.153754	0.520786	7	30185776	OpenSea	C7orf41
cg04740205	-0.121401	0.0851931	0.154155	0.520924	11	82871065	S_Shelf	PCF11
cg07826859	-0.0867564	0.0608903	0.154215	0.520924	7	45020086	OpenSea	MYO1G
cg24049050	-0.238869	0.168152	0.155446	0.523842	1	94702435	N_Shore	ARHGAP29
cg13409704	-0.12625	0.0888855	0.155502	0.523842	22	22012495	Island
cg22635676	0.525815	0.370411	0.155741	0.523932	2	241975971	Island	SNED1
cg09635954	-0.17906	0.12627	0.156171	0.524667	7	29605624	N_Shore	PRR15
cg25730428	0.104633	0.0738753	0.156676	0.524961	6	29454755	OpenSea	MAS1L
cg18824330	0.165332	0.116785	0.156866	0.524961	19	18960246	OpenSea	UPF1
cg11229399	-0.158733	0.112132	0.156895	0.524961	1	228689056	OpenSea
cg25043050	-0.128484	0.0909088	0.157559	0.526101	10	129534107	N_Shore	FOXI2
cg16600996	-0.0685174	0.048495	0.157692	0.526101	22	29699230	N_Shelf
cg05575505	0.094753	0.067093	0.157873	0.526101	15	101262162	OpenSea
cg02187196	-0.108657	0.0770328	0.158383	0.527091	20	3869020	N_Shore	PANK2
cg05302701	-0.125293	0.0890338	0.159354	0.529147	18	77196320	Island	NFATC1
cg05542681	0.363809	0.258651	0.159558	0.529147	16	744328	Island	FBXL16
cg15417798	-0.196576	0.139785	0.159642	0.529147	19	14260651	N_Shore	LPHN1
cg23140706	0.0582624	0.0415666	0.161016	0.532989	12	54689278	OpenSea	NFE2
cg15531369	-0.0585328	0.0418613	0.162036	0.535264	19	49993157	S_Shore	RPL13AP5;SNORD33;SNORD35A;SNORD34;RPL13A;SNORD32A
cg00202479	0.196128	0.140313	0.162175	0.535264	6	31760383	N_Shelf	VARS
cg07250758	0.268144	0.191994	0.162524	0.535264	11	61049251	OpenSea	VWCE
cg11146034	-0.0828463	0.0593425	0.162693	0.535264	12	96590670	S_Shore	ELK3
cg08604596	0.100001	0.071646	0.162784	0.535264	16	28565976	S_Shore	CCDC101
cg16764781	0.126517	0.0907122	0.163106	0.535609	3	189347820	OpenSea	TP63
cg16694480	0.118308	0.0848909	0.163423	0.535942	1	19732786	OpenSea	CAPZB
cg05673882	-0.134401	0.0965392	0.163864	0.536675	5	74862702	OpenSea	POLK
cg19220282	-0.215117	0.154879	0.164851	0.539197	2	65217528	S_Shore	SLC1A4
cg16696002	0.0774183	0.0557877	0.165219	0.539687	1	172189728	OpenSea	DNM3
cg22004069	-0.0519448	0.0374922	0.165904	0.540268	19	5585648	N_Shelf
cg07207043	-0.612409	0.442258	0.166134	0.540268	6	7051497	Island
cg16903811	-0.129644	0.0937243	0.16659	0.540268	22	21316245	N_Shelf
cg05286653	0.112077	0.0810706	0.166829	0.540268	19	46800602	Island	HIF3A
cg13289827	0.0850458	0.0615221	0.166861	0.540268	10	134752472	N_Shelf	C10orf93
cg14428590	-0.103737	0.0750552	0.166926	0.540268	15	40076065	S_Shore	FSIP1
cg04881228	-0.0756573	0.0547572	0.167067	0.540268	2	64557277	OpenSea
cg02714303	-0.268857	0.19462	0.167143	0.540268	13	76334728	OpenSea	LMO7
cg01328473	0.113089	0.0819757	0.167727	0.54038	2	1711966	OpenSea	PXDN
cg16269733	0.199361	0.144737	0.168386	0.54038	1	156616804	Island	BCAN
cg21188533	0.451111	0.327513	0.168394	0.54038	3	53700263	OpenSea	CACNA1D
cg09560590	0.12838	0.0932093	0.168412	0.54038	5	143191663	OpenSea	HMHB1
cg01935722	-0.12384	0.0899892	0.168772	0.54038	19	45683155	Island	BLOC1S3
cg18028767	0.0931295	0.0677101	0.169002	0.54038	11	859873	S_Shore	TSPAN4
cg00687135	-0.165827	0.120598	0.169121	0.54038	3	21792991	OpenSea	ZNF385D
cg18584067	-0.0943436	0.0686226	0.169188	0.54038	2	64975916	N_Shelf
cg26405020	-0.0741269	0.053953	0.169468	0.54038	15	91427363	N_Shore	FES
cg19825856	0.128185	0.0933233	0.169579	0.54038	2	107501733	N_Shore	ST6GAL2
cg01692968	-0.110793	0.0807139	0.169858	0.54038	9	108005349	N_Shore
cg20468883	-0.0970906	0.0707397	0.169907	0.54038	15	59982396	S_Shore	BNIP2
cg26992634	-0.171243	0.124855	0.170209	0.54038	5	171709304	N_Shore	UBTD2
cg05194346	-0.122584	0.0894289	0.170456	0.54038	15	101305443	OpenSea
cg19935065	0.158252	0.115531	0.170756	0.54038	10	98062687	OpenSea	DNTT
cg01022370	-0.105442	0.0770067	0.17092	0.54038	8	8749074	Island	MFHAS1
cg27588321	0.143897	0.105166	0.171222	0.54038	16	50775288	N_Shore	CYLD
cg18503679	-0.318388	0.232729	0.171292	0.54038	3	21792543	OpenSea	ZNF385D
cg10841124	0.107609	0.0786638	0.171324	0.54038	5	433274	OpenSea	AHRR
cg07265588	-0.130726	0.0957524	0.172175	0.541296	4	6574480	N_Shelf
cg17325771	-0.0934717	0.0684712	0.172214	0.541296	7	75508891	S_Shore	RHBDD2
cg00000714	0.0783664	0.0574136	0.17227	0.541296	19	54695678	S_Shore	TSEN34
cg07178945	0.126169	0.0925211	0.172671	0.541857	12	4488800	OpenSea	FGF23
cg20211629	0.0879539	0.0645302	0.172887	0.541857	18	48352490	OpenSea	MRO
cg00489660	-0.0716627	0.0527024	0.173905	0.544361	11	57089821	N_Shore	TNKS1BP1
cg14295611	0.133365	0.0981566	0.174244	0.544545	9	136876366	N_Shore
cg13399816	-0.117967	0.0868762	0.174503	0.544545	1	68299468	S_Shore	GNG12
cg22499893	-0.101033	0.074426	0.174624	0.544545	1	24307535	S_Shore	SFRS13A
cg13751330	0.09195	0.0677801	0.174911	0.544557	9	134376826	N_Shore	POMT1
cg13545717	0.183878	0.135593	0.175068	0.544557	9	126585875	OpenSea	DENND1A
cg00336149	0.23273	0.172052	0.176161	0.546996	3	53700195	OpenSea	CACNA1D
cg23058194	0.206629	0.152803	0.176293	0.546996	15	65369127	Island	LOC390594
cg13424029	0.0851707	0.0630868	0.176998	0.548041	10	101297508	Island
cg09247392	0.14051	0.104095	0.177073	0.548041	14	94424156	OpenSea	ASB2
cg20408175	-0.0524221	0.03888	0.17756	0.548792	12	53693169	N_Shore	PFDN5;C12orf10
cg26756208	-0.117867	0.0874586	0.177759	0.548792	10	102414910	Island
cg16274678	0.171522	0.127567	0.178768	0.550504	1	154127952	OpenSea	TPM3;NUP210L
cg26996569	0.1716	0.12766	0.178886	0.550504	12	121829743	OpenSea
cg13561409	0.0842573	0.0626961	0.17898	0.550504	19	3677220	S_Shore	PIP5K1C
cg00609473	-0.0719156	0.0535979	0.179673	0.551948	14	23351842	N_Shelf	REM2
cg23448998	0.130433	0.0972795	0.179983	0.552215	17	17110353	S_Shore	PLD6
cg22870429	-0.0931653	0.069599	0.180701	0.553327	3	114027859	OpenSea	TIGIT
cg22875823	0.140852	0.105246	0.180792	0.553327	6	33400543	OpenSea	SYNGAP1
cg16254756	-0.0709889	0.0531068	0.181314	0.554239	1	154943676	N_Shelf	SHC1
cg10965178	0.0462007	0.0346428	0.182325	0.556183	1	43766752	N_Shelf	TIE1
cg11827925	0.081022	0.0607638	0.182403	0.556183	7	30951498	OpenSea	AQP1
cg01289343	-0.133725	0.100375	0.182775	0.556183	13	114814401	Island	RASA3
cg22573696	-0.177831	0.133653	0.183341	0.556183	6	33216663	Island
cg19406367	0.171076	0.128652	0.183599	0.556183	1	66999929	S_Shore	SGIP1
cg07352544	0.0398135	0.0299417	0.183616	0.556183	1	26126233	OpenSea	SEPN1
cg07506795	0.101783	0.0765632	0.183718	0.556183	16	71523560	OpenSea	ZNF19
cg13782301	0.116494	0.0876355	0.183747	0.556183	6	32116875	Island	PRRT1
cg20778199	-0.157741	0.118802	0.184255	0.556952	6	148020881	OpenSea
cg15393221	0.0985562	0.0742602	0.184451	0.556952	19	40919485	OpenSea	PRX
cg23059461	-0.0943522	0.0711894	0.185049	0.558077	10	72362694	S_Shelf	PRF1
cg24859433	-0.127084	0.0959607	0.18539	0.558427	6	30720203	OpenSea
cg00928816	-0.105082	0.0794484	0.185954	0.559443	10	63809098	OpenSea	ARID5B
cg24448421	-0.141051	0.106781	0.186523	0.560476	12	68737061	OpenSea
cg16565913	-0.127925	0.0969451	0.186982	0.561096	4	40632362	Island	RBM47
cg00583733	-0.0642273	0.0486955	0.187183	0.561096	16	30075102	N_Shore	ALDOA
cg00196407	-0.0739882	0.0561562	0.187657	0.5618	17	959496	OpenSea	ABR
cg03227037	0.100751	0.0765132	0.187914	0.5618	20	62212228	S_Shelf
cg09636313	0.120312	0.0914072	0.188099	0.5618	16	89070025	N_Shore
cg20149625	0.0829438	0.0631763	0.189219	0.563787	11	66026159	Island	KLC2
cg13652493	-0.0897143	0.0683636	0.189415	0.563787	2	70369050	N_Shore
cg04469167	-0.0960114	0.0731878	0.189571	0.563787	9	27529907	S_Shore	MOBKL2B
cg14316231	-0.0692862	0.052828	0.189675	0.563787	8	41895100	OpenSea	MYST3
cg11835355	0.1007	0.0769514	0.190664	0.565794	22	36561746	OpenSea	APOL3
cg08763102	-0.0734315	0.0561319	0.190807	0.565794	4	3079751	S_Shelf	HTT
cg21570209	-0.252369	0.193471	0.192088	0.568911	19	46367987	S_Shore	FOXA3;SYMPK
cg11323506	0.0769005	0.0590386	0.192729	0.570128	5	80529135	OpenSea	RNU5E;RNU5D;CKMT2
cg16049691	0.124267	0.095489	0.193131	0.570636	5	434877	OpenSea	AHRR
cg17174275	-0.0961115	0.0739194	0.193526	0.571121	15	26109429	S_Shore	ATP10A
cg07421287	-0.0900008	0.0692659	0.193823	0.571317	1	111218287	S_Shore	KCNA3
cg09172850	-0.124108	0.0956146	0.194287	0.571376	1	191933198	OpenSea
cg20136951	-0.0558098	0.0430112	0.194437	0.571376	1	2345400	N_Shore	PEX10
cg22107533	0.0883123	0.0680751	0.194536	0.571376	15	45028083	OpenSea	TRIM69
cg22816909	-0.125046	0.0965045	0.19506	0.571789	1	44456739	N_Shore	B4GALT2;CCDC24
cg17924476	23.1807	17.8929	0.195138	0.571789	5	323794	S_Shore	AHRR
cg23094674	-0.0665788	0.0514797	0.195906	0.573362	1	204329186	OpenSea	PLEKHA6
cg17485141	-0.124779	0.0965802	0.196366	0.574028	2	42566556	OpenSea
cg11700584	-0.118605	0.0919517	0.197099	0.575492	14	50088544	S_Shore	RPL36AL;MGAT2
cg15339249	0.17064	0.132508	0.197826	0.576756	4	36282498	OpenSea	DTHD1
cg19142553	-0.0744759	0.0578554	0.197998	0.576756	7	26236069	N_Shelf	HNRNPA2B1
cg26954197	0.122498	0.0954511	0.199368	0.579386	5	436816	OpenSea	AHRR
cg20438687	-0.113222	0.0882636	0.199574	0.579386	17	4761644	OpenSea	MINK1
cg01435643	-0.202651	0.15799	0.199603	0.579386	13	113689776	S_Shore	MCF2L
cg17009069	0.105373	0.0822782	0.200301	0.580298	2	231737752	OpenSea	ITM2C
cg12075928	-0.100298	0.0783301	0.200386	0.580298	8	141801307	OpenSea	PTK2
cg02462416	0.132274	0.103447	0.201017	0.580449	11	2036573	S_Shelf
cg02532700	-0.140431	0.109893	0.201289	0.580449	22	37257404	OpenSea	NCF4
cg18806997	-0.151119	0.118375	0.201739	0.580449	1	45242078	S_Shore	SNORD46;RPS8;SNORD38A
cg19213703	0.0868186	0.068046	0.201998	0.580449	3	177554561	OpenSea
cg04761231	-0.0661349	0.0518363	0.202011	0.580449	9	127623571	Island	RPL35
cg05429117	-0.110803	0.0868574	0.202064	0.580449	10	83630419	N_Shelf
cg06193043	0.154934	0.12148	0.202174	0.580449	1	11908199	OpenSea	NPPA
cg07363676	-0.0945027	0.0741782	0.202665	0.580449	2	108208768	OpenSea
cg24838345	0.199268	0.156483	0.202871	0.580449	8	125737353	N_Shelf	MTSS1
cg14588638	0.116562	0.0916087	0.203235	0.580449	22	29665400	S_Shore	EWSR1;RHBDD3
cg26669717	-0.0573126	0.0450501	0.203304	0.580449	7	641028	N_Shelf	PRKAR1B
cg17025683	-0.147578	0.116037	0.203438	0.580449	1	173836220	N_Shore	SNORD78;ZBTB37;SNORD75;SNORD76;GAS5;SNORD77;SNORD44
cg15892280	0.0487035	0.0383225	0.203769	0.580449	21	40180000	S_Shore	ETS2
cg08689929	-0.0821954	0.0646946	0.203902	0.580449	19	41310517	S_Shelf	EGLN2
cg14292572	-0.0903842	0.071213	0.204366	0.580449	12	67665055	S_Shore	CAND1
cg26062856	-0.0640454	0.0504644	0.204398	0.580449	15	26109425	S_Shore	ATP10A
cg18917643	-0.11395	0.0897917	0.204423	0.580449	5	39476124	OpenSea
cg11961495	0.0918453	0.0724659	0.205003	0.581297	10	80873797	OpenSea	ZMIZ1
cg24150385	0.143441	0.113233	0.205236	0.581297	3	66543263	OpenSea	LRIG1
cg03126058	0.135028	0.106673	0.205579	0.581297	1	3282757	OpenSea	PRDM16
cg06235438	-0.0898309	0.0710137	0.205878	0.581297	16	30485966	S_Shore	ITGAL
cg18915128	0.0619265	0.0489563	0.205895	0.581297	17	26878963	N_Shore	UNC119
cg03341377	-0.0534722	0.0423179	0.20638	0.581352	3	39309355	OpenSea	CX3CR1
cg08305378	-0.057045	0.0451459	0.206385	0.581352	8	118953376	OpenSea	EXT1
cg05318142	-0.153038	0.121255	0.206908	0.582164	2	85999498	OpenSea	ATOH8
cg08384239	-0.107453	0.085184	0.207159	0.582209	2	160041968	OpenSea	TANC1
cg23161492	-0.12456	0.0988327	0.207557	0.582666	15	90357202	N_Shore	ANPEP
cg00022866	0.144231	0.114591	0.208156	0.583026	11	64108440	N_Shore	CCDC88B
cg08097614	-0.100543	0.0799192	0.208371	0.583026	19	46388787	Island	IRF2BP1
cg20611882	0.174333	0.138591	0.208429	0.583026	1	68696709	Island	GPR177
cg26364091	-0.0333962	0.0265739	0.208853	0.583026	22	41633219	N_Shore	CHADL
cg00146864	-0.0600522	0.047801	0.209009	0.583026	17	43392332	N_Shore	MAP3K14
cg01766850	3.7554	2.98986	0.209098	0.583026	6	170580966	Island
cg17877600	0.0576838	0.0459496	0.209344	0.583055	1	208005598	OpenSea
cg20580833	-0.141601	0.11303	0.210288	0.585027	10	99628950	OpenSea	CRTAC1
cg11453837	-0.0680256	0.0543791	0.210952	0.585658	6	32810551	N_Shore	PSMB8
cg07715777	-0.0742223	0.0593373	0.210988	0.585658	6	33128963	N_Shore
cg13708645	0.112978	0.0904465	0.211622	0.586285	12	121974305	N_Shore	KDM2B
cg24426691	-0.124235	0.0994723	0.211688	0.586285	13	96204669	N_Shore	CLDN10
cg10951873	0.092186	0.0739673	0.212652	0.588297	1	25254746	N_Shore	RUNX3
cg13642872	-0.126624	0.101678	0.213004	0.588614	15	78527113	OpenSea	ACSBG1
cg10345404	0.0695222	0.0558726	0.21339	0.588872	8	27187123	S_Shelf	PTK2B
cg23067299	0.111041	0.089285	0.21362	0.588872	5	323907	S_Shore	AHRR
cg27468704	0.0680952	0.0547762	0.213811	0.588872	22	26875823	N_Shelf	HPS4
cg00893603	-0.199059	0.160295	0.2143	0.589254	13	26587011	S_Shore	ATP8A2
cg04095045	-0.116407	0.0937779	0.214492	0.589254	1	24882199	OpenSea	C1orf130
cg05987787	0.154258	0.124429	0.215077	0.589254	6	158448508	OpenSea	SYNJ2
cg20375836	-0.055915	0.0451075	0.215126	0.589254	13	99135543	OpenSea	STK24
cg06814287	0.110775	0.0894131	0.215377	0.589254	6	32120584	N_Shore	PPT2;PRRT1
cg16608498	-0.0709844	0.0573525	0.215832	0.589254	5	158612132	OpenSea	RNF145
cg17024919	-0.224251	0.181205	0.215882	0.589254	3	21792248	OpenSea	ZNF385D
cg08525314	0.139039	0.112356	0.215909	0.589254	19	1854819	Island	KLF16
cg09069072	-0.189091	0.152865	0.216095	0.589254	1	15482753	S_Shore	TMEM51
cg16353615	0.120231	0.0972467	0.21633	0.589254	17	21367564	Island
cg07990556	-0.0565577	0.0458336	0.217211	0.590052	4	159792176	OpenSea	FNIP2
cg02871659	0.194853	0.157908	0.217214	0.590052	16	2014063	N_Shore	SNHG9;SNORA64;SNORA78;RPS2
cg01594949	0.112398	0.091111	0.217337	0.590052	9	140197890	S_Shore	NRARP
cg17781958	-0.0932467	0.0758618	0.21901	0.593941	17	79428404	Island	BAHCC1
cg12873476	-0.104218	0.084874	0.219479	0.594089	8	142402728	S_Shore
cg16767506	0.0916448	0.0746476	0.21956	0.594089	7	142494244	N_Shore
cg07058086	0.125015	0.101878	0.219784	0.594089	8	29120186	Island	KIF13B
cg00327072	-0.19815	0.161574	0.22006	0.594185	5	172110477	Island	NEURL1B
cg05272827	-0.0718265	0.0586733	0.220885	0.595217	17	79380706	Island	BAHCC1
cg21334048	-0.0852041	0.0696068	0.220923	0.595217	17	79450925	Island
cg25466245	0.116917	0.095906	0.222814	0.599291	1	223407095	OpenSea	SUSD4
cg05099952	0.0485265	0.0398196	0.222974	0.599291	16	30367546	S_Shore	CD2BP2
cg00636737	-0.0923039	0.0757728	0.223161	0.599291	20	62695569	S_Shore	TCEA2
cg26640901	-0.0593407	0.0487793	0.223789	0.600327	10	104536035	OpenSea	C10orf26
cg08233235	-0.0819547	0.067409	0.224068	0.600423	19	55898727	S_Shore	RPL28
cg15234271	-0.107508	0.0885991	0.22497	0.60219	19	35531411	N_Shore	HPN
cg13758913	-0.0878565	0.0725922	0.226173	0.604757	18	24283684	OpenSea	LOC728606
cg20697394	-0.104782	0.086675	0.226698	0.605506	12	132918305	N_Shelf
cg13424229	0.123412	0.102297	0.227662	0.606751	3	148581837	OpenSea	CPA3
cg12364755	-0.0475591	0.0394364	0.227828	0.606751	17	2498642	S_Shore	PAFAH1B1
cg03864215	-0.0694708	0.0576144	0.227899	0.606751	11	17408437	N_Shore	KCNJ11
cg17511968	0.0949103	0.0788299	0.228594	0.607947	2	219721165	N_Shelf
cg05156137	-0.132794	0.110382	0.228959	0.607998	21	35898975	OpenSea	RCAN1
cg24711224	0.0526115	0.0437521	0.229173	0.607998	5	176561865	S_Shore	NSD1
cg10955164	0.0927619	0.077182	0.229418	0.607998	22	39919237	S_Shelf
cg22642495	-0.106608	0.0887364	0.229595	0.607998	19	10197856	Island	C19orf66
cg18450254	-0.105195	0.0876549	0.230099	0.608682	3	64200005	OpenSea	PRICKLE2
cg00233633	-0.0994137	0.0829892	0.230952	0.610284	7	29153560	OpenSea	CPVL
cg12096487	0.180593	0.150921	0.231459	0.610973	17	7381683	N_Shore	ZBTB4
cg14142171	0.129855	0.108704	0.23225	0.612044	6	30228101	Island	HLA-L
cg22849665	0.123138	0.103104	0.232359	0.612044	6	32118375	Island	PRRT1
cg25998745	-0.104241	0.0873575	0.232764	0.61238	8	142028625	OpenSea
cg00499700	0.0505981	0.0424226	0.232982	0.61238	5	76116088	Island	F2RL1
cg21698310	-0.0950324	0.0797738	0.233546	0.612737	17	48224718	N_Shore	PPP1R9B
cg00313981	-0.0809665	0.0679759	0.233612	0.612737	1	228595062	S_Shore	TRIM11
cg19744173	-0.0908166	0.0765539	0.2355	0.616167	2	112913178	N_Shelf	FBLN7
cg00604410	0.0734585	0.0619301	0.235563	0.616167	15	67417899	OpenSea	SMAD3
cg22327175	0.0770891	0.0650343	0.235875	0.616167	11	121323934	S_Shore	SORL1
cg27627381	0.0446853	0.0377009	0.235915	0.616167	17	75452100	OpenSea	SEPT9
cg05228408	0.0463904	0.0392544	0.237289	0.618614	1	11865352	N_Shore	CLCN6;MTHFR
cg04136748	-0.0443795	0.0375879	0.237728	0.618614	5	133515262	S_Shelf
cg17230002	0.0530466	0.0449466	0.237915	0.618614	12	54689504	OpenSea	NFE2
cg21138542	-0.107233	0.0908682	0.237963	0.618614	6	170581502	S_Shore
cg04119529	0.0540669	0.0458293	0.238101	0.618614	16	2094667	N_Shelf	NTHL1
cg26646427	0.0568035	0.0482173	0.238768	0.619695	22	46770870	Island	CELSR1
cg01465596	-0.109081	0.0930018	0.240841	0.623093	1	42381916	N_Shore	HIVEP3
cg20722088	-0.219406	0.187096	0.24092	0.623093	12	89742886	N_Shelf	DUSP6
cg02917867	-0.07182	0.0612451	0.24093	0.623093	19	1265999	Island
cg11705651	-0.378215	0.322718	0.241211	0.623093	21	46220932	N_Shore	UBE2G2
cg07063068	-0.160809	0.137249	0.241335	0.623093	14	91711033	OpenSea	GPR68
cg13855261	-0.148228	0.126605	0.241682	0.623337	17	14206572	Island	HS3ST3B1;MGC12916
cg20698421	-0.155839	0.133508	0.243104	0.62581	2	65217623	S_Shore	SLC1A4
cg09869729	-0.103706	0.0888808	0.243293	0.62581	5	176326528	OpenSea	HK3
cg26539631	-0.0742674	0.0636736	0.243462	0.62581	6	32097439	N_Shore	ATF6B;FKBPL
cg03051880	0.0941469	0.0807498	0.243651	0.62581	6	119662024	OpenSea	MAN1A1
cg27332104	-0.0887778	0.0761901	0.243933	0.625826	15	52386161	OpenSea
cg01062834	-0.101347	0.0870198	0.244163	0.625826	10	30348632	S_Shore	KIAA1462
cg13464337	-0.0820532	0.070548	0.244796	0.626313	9	130699468	N_Shore	DPM2
cg11419064	-0.0992303	0.085328	0.244859	0.626313	11	2291264	Island	ASCL2
cg25648203	-0.114881	0.098928	0.245538	0.627402	5	395444	OpenSea	AHRR
cg26219092	-0.0595336	0.0513138	0.245973	0.627864	8	134388022	OpenSea
cg26728709	-0.152355	0.131608	0.247008	0.629504	4	114823338	OpenSea	ARSJ
cg19372602	-0.0665763	0.0575241	0.247123	0.629504	1	156116207	OpenSea
cg18383890	-0.0804236	0.0696009	0.247887	0.630801	13	100636252	N_Shore	ZIC2
cg08038054	-0.111959	0.0969815	0.248319	0.630858	7	93550781	OpenSea	GNG11
cg24090911	-0.108025	0.0935935	0.24842	0.630858	5	400732	OpenSea	AHRR
cg01681525	-0.0914745	0.0793909	0.249237	0.631896	17	79374741	Island	BAHCC1
cg00640314	-0.122157	0.106043	0.249338	0.631896	8	67835853	N_Shore	SNORD87;SNHG6
cg27424326	0.206534	0.179781	0.250636	0.633803	2	129251303	Island
cg06264663	0.162103	0.141186	0.250906	0.633803	13	21563415	Island	LATS2
cg11884933	-0.0571554	0.049836	0.251436	0.633803	7	2774414	N_Shore	GNA12
cg03480935	0.114796	0.100122	0.251564	0.633803	15	67417860	OpenSea	SMAD3
cg03609435	-0.0751156	0.0655203	0.25161	0.633803	17	34965792	OpenSea
cg21399057	-0.0727701	0.0634767	0.251627	0.633803	17	46631910	Island	HOXB3
cg01020987	0.0798883	0.0697297	0.251925	0.633908	1	3816166	N_Shore	C1orf174;LOC100133612
cg01824063	-0.142862	0.124773	0.252219	0.634005	11	71276654	OpenSea	KRTAP5-10
cg11619216	0.0569092	0.0497856	0.253003	0.634567	17	73642080	OpenSea	LOC100130933;RECQL5
cg02326058	0.0952021	0.0833259	0.253235	0.634567	8	8993102	OpenSea
cg16936953	-0.137324	0.120213	0.253311	0.634567	17	57915665	OpenSea	TMEM49
cg26963277	0.0988078	0.0865643	0.253687	0.634567	11	2722407	S_Shore	KCNQ1OT1;KCNQ1
cg02740606	-0.0671676	0.0588611	0.25382	0.634567	11	67206418	S_Shelf	CORO1B;PTPRCAP
cg11429111	0.128075	0.112274	0.253981	0.634567	5	134813329	OpenSea
cg20059928	-0.170046	0.14917	0.254306	0.63474	15	40361485	OpenSea
cg11386011	-0.122865	0.108015	0.255337	0.636664	6	32121156	N_Shore	PPT2;PRRT1
cg26021810	-0.114053	0.100322	0.255591	0.636664	1	200841646	N_Shore	GPR25
cg08243524	-0.119954	0.105653	0.256225	0.637143	19	6482011	OpenSea	DENND1C
cg23162201	0.086367	0.076082	0.256298	0.637143	11	8280741	N_Shelf	LMO1
cg08118908	0.0836256	0.0737446	0.256799	0.637748	16	15787920	OpenSea	NDE1
cg04261607	-0.0456882	0.0403977	0.258071	0.640265	11	65150871	N_Shelf	SLC25A45
cg11550064	-0.0430964	0.0381352	0.258436	0.640527	2	240148191	OpenSea	HDAC4
cg02048412	0.0910042	0.0806883	0.259384	0.642234	16	4421654	Island	VASN;CORO7
cg03234777	-0.123052	0.109222	0.259898	0.642866	11	118095544	OpenSea	AMICA1
cg01731783	-0.0724533	0.0644333	0.260814	0.644454	14	74211788	OpenSea	C14orf43
cg10062919	-0.0471001	0.0419239	0.261239	0.644454	17	38503802	S_Shore	RARA
cg06522681	0.101132	0.0900493	0.261405	0.644454	19	15121596	Island	CCDC105
cg25224090	0.108994	0.0971327	0.261815	0.644454	7	100486248	N_Shore	SRRT
cg16519923	-0.0852416	0.0759696	0.261842	0.644454	16	30485810	S_Shore	ITGAL
cg11066209	0.0761849	0.0680013	0.262567	0.644772	7	2282252	S_Shore	FTSJ2;NUDT1
cg01651915	0.112735	0.100687	0.26286	0.644772	8	55795551	OpenSea
cg27628849	-0.0611154	0.054589	0.262903	0.644772	4	129775059	OpenSea	PHF17
cg13389508	-0.0548981	0.0490687	0.263225	0.644772	8	145012644	N_Shelf	PLEC1
cg01995548	-0.0641452	0.0573838	0.26364	0.644772	16	89628799	S_Shore	RPL13
cg22040631	-0.0785154	0.0702754	0.263887	0.644772	2	129153820	OpenSea
cg11527913	0.0835366	0.0748621	0.264476	0.644772	1	230410329	OpenSea	GALNT2
cg21201657	0.0414591	0.0371596	0.264549	0.644772	19	5624574	S_Shore	SAFB
cg07572233	0.0768442	0.0688772	0.264564	0.644772	1	234689565	OpenSea
cg27528222	-0.131019	0.11748	0.264746	0.644772	1	2138953	S_Shore	C1orf86
cg00574379	-0.0989654	0.0887992	0.265071	0.644772	7	38344455	OpenSea
cg19956914	-0.133893	0.120242	0.265481	0.644772	7	56147257	OpenSea	SUMF2
cg01294327	0.302644	0.271986	0.265829	0.644772	19	2291373	Island	LINGO3
cg07967717	0.0758018	0.0681355	0.265917	0.644772	1	24229682	S_Shore	CNR2
cg17333042	0.195209	0.1756	0.266282	0.644772	10	102822201	Island	KAZALD1
cg00910882	0.0965065	0.0868771	0.266637	0.644772	15	65648312	Island	IGDCC3
cg22437987	0.049338	0.0444189	0.266679	0.644772	17	3820910	OpenSea	P2RX1
cg13443605	0.164283	0.147925	0.26675	0.644772	17	14207036	Island	HS3ST3B1;MGC12916
cg02366772	-0.0757245	0.0682338	0.267094	0.644772	7	105662809	OpenSea	FLJ23834
cg08772028	-0.0852188	0.0768356	0.267384	0.644772	11	118085736	OpenSea	AMICA1
cg01215339	-0.359325	0.324014	0.26744	0.644772	22	50684054	S_Shore	HDAC10;TUBGCP6
cg20295214	0.108385	0.0978389	0.267953	0.645382	1	206226794	S_Shelf	AVPR1B
cg01314044	-0.0977515	0.0884408	0.26904	0.64737	11	94246036	S_Shore
cg26547816	0.075622	0.0685372	0.269866	0.648726	5	142527658	OpenSea	ARHGAP26
cg08256536	-0.150344	0.13638	0.270292	0.649121	8	124215129	OpenSea	FAM83A;LOC100131726
cg02736016	-0.0836066	0.0759622	0.271056	0.649906	12	1017144	OpenSea	WNK1
cg24287110	0.143154	0.130089	0.271144	0.649906	10	3824687	S_Shore	KLF6
cg24495528	-0.0866346	0.0788003	0.271585	0.650145	10	112402748	N_Shore	RBM20
cg20345915	-0.0659548	0.0600176	0.271801	0.650145	10	121296042	OpenSea	RGS10
cg24212377	0.0363444	0.0331036	0.272249	0.650145	11	73110989	OpenSea
cg07751331	0.0953093	0.0868234	0.272319	0.650145	2	26205865	S_Shore	KIF3C
cg03912703	0.207721	0.189383	0.272715	0.650145	1	45279349	Island	BTBD19
cg03054026	2.2621	2.063	0.272854	0.650145	2	242808907	S_Shore
cg00995520	-0.134369	0.1226	0.273082	0.650145	1	111218282	S_Shore	KCNA3
cg14269109	0.102352	0.0934856	0.273585	0.650718	17	78513167	OpenSea
cg21309147	0.119468	0.109354	0.274616	0.65219	17	37382234	Island	STAC2
cg16357921	-0.15451	0.141463	0.274731	0.65219	9	90589634	Island	CDK20
cg11787160	0.0755413	0.0692339	0.275227	0.652517	12	113515332	Island	DTX1
cg17567838	-0.0570002	0.052285	0.275633	0.652517	6	33167488	N_Shore	SLC39A7;RXRB
cg21733098	-0.565737	0.519198	0.275873	0.652517	12	127931219	OpenSea
cg25593631	0.053989	0.0495528	0.275923	0.652517	1	9687880	S_Shore
cg17927313	0.0742702	0.0682993	0.27685	0.653631	15	65151592	OpenSea	PLEKHO2
cg01993576	0.0651063	0.0599118	0.277169	0.653631	6	44187674	S_Shore	SLC29A1
cg13418576	-0.0928696	0.0854632	0.277186	0.653631	9	126105738	S_Shelf
cg05485379	-0.111233	0.102463	0.277657	0.654119	3	197121410	OpenSea
cg22356527	-0.0584473	0.0538949	0.278157	0.654674	5	374425	Island	AHRR
cg07362537	-0.0697954	0.0643951	0.278426	0.654685	6	33240820	S_Shore	VPS52;RPS18
cg24271203	-0.0822242	0.0760206	0.279428	0.656418	12	122658897	OpenSea	IL31;LRRC43
cg06604199	-0.0441917	0.0409121	0.280071	0.656691	20	31331973	S_Shore	COMMD7
cg12103569	-0.0648516	0.0600394	0.280075	0.656691	12	132258560	OpenSea	SFRS8
cg04961225	-0.0566071	0.0525121	0.281041	0.658333	12	91332479	OpenSea
cg07602659	-0.0661135	0.0615194	0.282519	0.661017	17	80844196	OpenSea	TBCD
cg17724147	-0.0861617	0.0802081	0.282721	0.661017	4	58290751	OpenSea
cg23598378	0.0902544	0.0841221	0.283317	0.661785	6	42072986	S_Shore	C6orf132
cg12828729	0.0869467	0.0811162	0.283774	0.662229	5	134823969	N_Shore
cg08651538	-0.0966246	0.0904524	0.285414	0.665428	5	111069986	OpenSea	C5orf13
cg03190891	0.0592985	0.0557682	0.287645	0.669455	10	97201172	OpenSea	SORBS1
cg08534147	-0.0584459	0.0549706	0.287682	0.669455	3	48471771	S_Shore	PLXNB1
cg08732950	0.0634706	0.0597408	0.288039	0.669656	16	89023389	OpenSea	CBFA2T3
cg16988810	0.080465	0.07581	0.288506	0.670114	6	31762650	N_Shore	VARS
cg00347584	0.121217	0.114382	0.289255	0.670272	11	47283025	OpenSea	NR1H3
cg19563365	0.118143	0.11153	0.289466	0.670272	11	86508399	N_Shelf
cg11944324	-0.118152	0.111589	0.289684	0.670272	11	1296536	N_Shore	TOLLIP
cg11735008	-0.103663	0.097948	0.289895	0.670272	1	42380309	N_Shelf	HIVEP3
cg19906672	-0.0824648	0.0779642	0.29018	0.670272	4	6918868	OpenSea	TBC1D14
cg19554457	-0.093132	0.0880636	0.290259	0.670272	12	93774772	S_Shelf	NUDT4;NUDT4P1
cg03440944	0.0619477	0.058602	0.290469	0.670272	7	45023329	N_Shelf	C7orf40
cg04011474	-0.0834856	0.0792311	0.292022	0.672715	2	28904455	OpenSea
cg19506253	-0.10545	0.100128	0.292273	0.672715	2	158301839	OpenSea	CYTIP
cg18649028	-0.111553	0.105938	0.292343	0.672715	6	155428138	OpenSea	TIAM2
cg20684110	-0.0675963	0.0643641	0.293618	0.673956	10	64565750	Island	ADO
cg01447828	0.0732844	0.0698013	0.293764	0.673956	19	40919465	OpenSea	PRX
cg11935041	0.198238	0.188853	0.293858	0.673956	5	150977390	OpenSea
cg01207684	-0.136848	0.1304	0.293971	0.673956	16	4103167	OpenSea	ADCY9
cg14977938	-0.0906234	0.0865649	0.295153	0.67604	14	104190829	N_Shelf	ZFYVE21
cg07924081	0.0622441	0.0595229	0.295692	0.676648	19	45898892	Island	PPP1R13L
cg00668559	0.151273	0.144928	0.296588	0.677775	6	44230977	N_Shore	NFKBIE
cg10304534	-0.0918033	0.0880391	0.297061	0.677775	13	95844361	OpenSea	ABCC4
cg27274382	-0.0905107	0.0868379	0.297275	0.677775	11	76376064	OpenSea	LRRC32
cg16786458	-0.105354	0.10108	0.297279	0.677775	5	149108820	N_Shore	PPARGC1B
cg06968912	-0.070408	0.0676603	0.298056	0.678921	17	40573643	N_Shore	PTRF
cg11145461	-0.131754	0.126742	0.298552	0.678945	1	201475451	N_Shore	CSRP1
cg02373104	0.180848	0.173991	0.298615	0.678945	7	147601429	OpenSea	MIR548F3;CNTNAP2
cg23845009	-0.070455	0.0678779	0.299286	0.679845	11	34323678	OpenSea	ABTB2
cg14614490	0.0561775	0.0542271	0.300217	0.681337	9	123637816	N_Shore	PHF19
cg09182189	-0.0624337	0.0604271	0.301507	0.683637	1	1709203	N_Shore	NADK
cg17082634	-0.0556119	0.0540316	0.303363	0.686132	15	41850503	N_Shore	TYRO3
cg22235877	-0.0656928	0.0638352	0.303433	0.686132	17	79791587	S_Shore	FAM195B;DYSFIP1
cg08754067	-0.0588539	0.0572217	0.303703	0.686132	5	40833236	N_Shelf	SNORD72;RPL37
cg15636519	-0.0973418	0.0947047	0.304023	0.686132	2	191894418	OpenSea	STAT4
cg01442064	-0.0634474	0.0617291	0.304027	0.686132	4	5713450	Island	EVC
cg06361984	0.160737	0.156536	0.304497	0.686132	16	15787940	OpenSea	NDE1
cg14701962	-0.0796057	0.0775332	0.304547	0.686132	1	162348010	OpenSea	C1orf226;C1orf111
cg23771366	-0.0692566	0.0675386	0.305157	0.686881	11	86510998	N_Shore	PRSS23
cg00124004	-0.0456546	0.044584	0.305829	0.687769	8	87527257	Island	CPNE3
cg21815220	0.0541634	0.0529559	0.306402	0.68836	1	1150410	S_Shore	TNFRSF4
cg12212103	-0.0458145	0.044816	0.306648	0.68836	17	48231729	S_Shelf
cg24154132	-0.0870414	0.0853038	0.307554	0.689275	14	103367632	OpenSea	TRAF3
cg25955180	0.133383	0.130814	0.307902	0.689275	6	32116538	N_Shore	PRRT1
cg00981651	-0.128837	0.126412	0.308116	0.689275	20	44574847	Island	PCIF1
cg25341560	-0.102196	0.100283	0.308169	0.689275	19	35530755	N_Shore	SCN1B;HPN
cg21393163	-0.129514	0.127219	0.308657	0.689743	1	12217629	OpenSea
cg07441944	-0.073673	0.0724321	0.309091	0.690089	11	44623459	OpenSea	CD82
cg07413467	0.174803	0.172096	0.309758	0.690957	7	92238086	OpenSea	CDK6
cg21963854	-0.052609	0.0518649	0.310417	0.691343	15	69366348	Island	MIR548H4
cg24439334	0.0882311	0.0870321	0.310689	0.691343	1	2345374	N_Shore	PEX10
cg22582113	0.110503	0.109019	0.310769	0.691343	9	130742348	N_Shore	FAM102A
cg06405563	0.0870857	0.0860719	0.311644	0.691826	17	73577744	OpenSea
cg17422460	0.15836	0.156565	0.311794	0.691826	6	31632171	N_Shore	BAT4;CSNK2B
cg10180092	-0.0909755	0.0899937	0.31206	0.691826	3	171002363	OpenSea	TNIK
cg00024404	-0.0941374	0.0931769	0.312348	0.691826	5	79552470	S_Shore	SERINC5
cg08239426	0.0709172	0.070215	0.312494	0.691826	1	244965954	OpenSea
cg14264316	-0.0656163	0.0650196	0.312889	0.691826	9	134280803	OpenSea
cg15295469	0.0563945	0.0558878	0.312942	0.691826	17	37080300	OpenSea
cg16611234	-0.115731	0.114922	0.313914	0.693243	11	58870075	Island
cg21227253	0.0503082	0.0500027	0.314363	0.693243	14	86050984	OpenSea	FLRT2
cg21913886	-0.147691	0.146812	0.314423	0.693243	1	15485346	S_Shelf	TMEM51
cg01138448	0.0858495	0.0854929	0.315296	0.694453	15	45028595	OpenSea	TRIM69
cg17915189	0.0839092	0.0836016	0.315533	0.694453	7	43789728	OpenSea
cg24019564	0.0570204	0.0569177	0.316439	0.695314	1	25257566	Island	RUNX3
cg18547299	0.102164	0.102038	0.316712	0.695314	19	14049578	OpenSea	PODNL1
cg03140521	-0.0825042	0.0825047	0.317313	0.695314	1	68299388	S_Shore	GNG12
cg13024368	-0.0862459	0.0862646	0.317415	0.695314	11	12030088	Island	DKK3
cg14294321	0.0821597	0.0822618	0.317912	0.695314	19	12895288	S_Shore
cg23490727	-0.073416	0.0735266	0.318039	0.695314	17	232332	N_Shelf
cg03109660	-0.0814972	0.0816491	0.318211	0.695314	4	37684505	N_Shelf	RELL1
cg13087259	-0.0586228	0.0587361	0.318245	0.695314	11	32193669	OpenSea
cg10359157	0.167532	0.16799	0.318634	0.695314	13	51418020	Island	DLEU7
cg22904711	0.0872621	0.0875741	0.319038	0.695314	19	44278628	Island	KCNN4
cg13057898	0.0771842	0.0774807	0.319166	0.695314	1	3703894	Island	LRRC47
cg24173182	0.0835685	0.0839456	0.319489	0.695314	17	1961286	Island	HIC1
cg17333973	0.0468064	0.0470259	0.319575	0.695314	11	2847019	OpenSea	KCNQ1
cg05508862	-0.0553907	0.055761	0.320535	0.69679	17	18885437	OpenSea	SLC5A10;FAM83G
cg22563815	-0.0952426	0.0960904	0.321599	0.697386	15	78856949	N_Shore	CHRNA5
cg11777498	0.191805	0.193655	0.321956	0.697386	6	89673741	S_Shore	RNGTT
cg00741986	-0.0575537	0.0581217	0.322063	0.697386	4	2748332	OpenSea	TNIP2
cg03519967	-0.0897183	0.0906675	0.322403	0.697386	1	26010346	OpenSea	MAN1C1
cg10101600	-0.0750648	0.0759488	0.322976	0.697386	2	43478743	OpenSea	THADA
cg12289251	0.390863	0.39567	0.323225	0.697386	10	18689471	OpenSea	CACNB2
cg25292882	-0.108913	0.110288	0.32338	0.697386	15	39431467	OpenSea
cg18432895	-0.110424	0.111837	0.323466	0.697386	8	29205555	N_Shore	DUSP4
cg14602222	0.114398	0.115884	0.323557	0.697386	12	1025663	OpenSea	RAD52
cg11314684	-0.0894012	0.0905755	0.323626	0.697386	1	244006288	OpenSea	AKT3
cg23975840	-0.0875968	0.0888614	0.324247	0.69791	12	117042895	OpenSea
cg20469744	0.0530814	0.0538684	0.324432	0.69791	13	43949447	OpenSea	ENOX1
cg15578140	0.0575067	0.0584185	0.324922	0.698016	7	147718109	OpenSea	MIR548F3;CNTNAP2
cg26467528	0.220805	0.224363	0.325045	0.698016	6	31632248	N_Shore	BAT4;CSNK2B
cg09848445	0.0965615	0.0982114	0.325508	0.698405	10	43601862	S_Shore	RET
cg21929761	0.0423654	0.0431647	0.326355	0.699615	1	32250675	N_Shelf
cg12901451	0.0865005	0.0881964	0.326706	0.699748	X	48620161	OpenSea	GLOD5
cg08540958	0.0578414	0.0590092	0.326983	0.699748	17	32582246	OpenSea	CCL2
cg05047401	-0.122226	0.124928	0.327889	0.701083	1	156131213	OpenSea	SEMA4A
cg23083984	0.0691467	0.0707168	0.328175	0.701088	16	29675846	Island	SPN
cg22586569	-0.131296	0.134906	0.330433	0.704375	7	5524963	N_Shore	FBXL18
cg06638433	-0.0672198	0.0690698	0.330446	0.704375	17	47075175	Island	IGF2BP1
cg03242028	0.0807356	0.0829783	0.330567	0.704375	9	35754421	N_Shelf	MSMP
cg01556246	-0.0748641	0.0770866	0.331464	0.705009	8	8204802	OpenSea	PRAGMIN
cg06800849	0.143011	0.147272	0.331514	0.705009	16	89180587	OpenSea	ACSF3
cg18777299	-0.0740409	0.0762791	0.331719	0.705009	4	26994740	OpenSea	STIM2
cg11261850	0.0718907	0.0742394	0.332863	0.706833	11	76320970	OpenSea
cg13717434	0.0451022	0.0466599	0.333735	0.70808	9	97854044	OpenSea
cg25773386	0.0498154	0.0516658	0.334953	0.709671	3	51989369	N_Shore	GPR62
cg09872491	0.0663717	0.0688844	0.335285	0.709671	1	11959141	OpenSea
cg24930218	0.0645483	0.0670003	0.335345	0.709671	17	38418866	OpenSea	WIPF2
cg19211915	0.0844296	0.0877329	0.335875	0.709726	11	32452513	Island	WT1
cg02423064	-0.0825397	0.0857815	0.335945	0.709726	17	32484008	Island	ACCN1
cg06367459	-0.0709203	0.0738668	0.337	0.70993	19	55898325	S_Shore	RPL28
cg12619504	-0.0679276	0.0707651	0.337104	0.70993	5	179232533	Island	SQSTM1;MGAT4B
cg03803818	-0.0641986	0.0668882	0.337161	0.70993	12	110637414	OpenSea	IFT81
cg15012027	-0.0888145	0.0926847	0.33794	0.70993	2	99351550	S_Shelf
cg03707168	-0.0934308	0.0976038	0.338443	0.70993	19	49379127	S_Shelf	PPP1R15A
cg23867494	-0.0426414	0.0445674	0.338675	0.70993	1	1150322	S_Shore	TNFRSF4
cg07992484	-0.0401418	0.0419829	0.338998	0.70993	2	106724161	OpenSea	UXS1
cg18091264	-0.0543561	0.0568754	0.339222	0.70993	15	66795595	OpenSea	SNORD18A;RPL4;SNORD18B;SNORD16
cg26403843	-0.10946	0.114553	0.339304	0.70993	5	158634085	N_Shelf	RNF145
cg04211179	-0.047258	0.0495225	0.339946	0.70993	1	16301562	N_Shore	ZBTB17
cg11178863	-0.11	0.115295	0.340043	0.70993	1	13839785	Island
cg07945582	-0.0677109	0.0709808	0.340118	0.70993	7	26206579	OpenSea	NFE2L3
cg25809905	-0.0794482	0.0832911	0.340154	0.70993	17	42467728	OpenSea	ITGA2B
cg11824827	-0.0695096	0.0728915	0.340284	0.70993	16	31075547	Island	ZNF668
cg01389506	-0.122598	0.128649	0.340607	0.70993	12	109203581	OpenSea	SSH1
cg19942495	-0.0785131	0.0823918	0.340629	0.70993	17	32484027	Island	ACCN1
cg04362790	-0.0765951	0.0804895	0.341291	0.710713	14	100223811	OpenSea
cg24539517	-0.0828521	0.0871552	0.341794	0.711161	10	121161258	OpenSea	GRK5
cg07123182	0.100629	0.105936	0.342161	0.711327	11	2722391	S_Shore	KCNQ1OT1;KCNQ1
cg20644981	-0.110157	0.116139	0.342879	0.711833	4	152020400	N_Shore	RPS3A
cg22858500	-0.0889402	0.0938778	0.343433	0.711833	10	18629006	OpenSea	CACNB2
cg03224013	0.167079	0.176427	0.343631	0.711833	14	106382726	OpenSea	KIAA0125
cg09084391	0.128081	0.135392	0.344149	0.711833	5	346247	S_Shore	AHRR
cg02013841	-0.105526	0.111571	0.344239	0.711833	13	49159767	OpenSea
cg04044720	-0.0809366	0.0856247	0.344533	0.711833	3	22413680	Island
cg06537333	-0.0299	0.0316396	0.344649	0.711833	16	85643863	N_Shore	KIAA0182
cg02451831	0.0647832	0.0685783	0.344832	0.711833	7	26578098	OpenSea	KIAA0087
cg17084044	0.0614692	0.0650916	0.344992	0.711833	1	1150416	S_Shore	TNFRSF4
cg03970900	-0.1131	0.119992	0.345905	0.713124	1	222440048	OpenSea
cg01568319	-0.0795298	0.0844641	0.346407	0.713327	6	168841907	Island	SMOC2
cg18956562	0.131178	0.139367	0.34658	0.713327	7	144149304	OpenSea	TPK1
cg00808648	-0.0533952	0.056784	0.347053	0.713706	14	105779910	N_Shore	PACS2
cg13641317	-0.0612928	0.0652963	0.347891	0.714024	3	127255552	OpenSea
cg15074033	0.100066	0.106615	0.34795	0.714024	12	52652462	Island
cg22377043	0.0583785	0.062215	0.348072	0.714024	15	43809486	OpenSea	MAP1A
cg23716141	0.150285	0.16032	0.348549	0.714376	17	75360477	OpenSea	SEPT9
cg20751345	-0.0749304	0.0800805	0.349433	0.714376	6	30066428	N_Shelf
cg09022230	0.13746	0.146952	0.349577	0.714376	7	5457225	N_Shore	TNRC18
cg06194738	-0.0456236	0.0487782	0.349619	0.714376	6	32159607	N_Shelf	GPSM3
cg08397758	-0.0811815	0.0868068	0.349686	0.714376	10	100174853	OpenSea	PYROXD2
cg18931633	-0.0459909	0.0493339	0.351214	0.716277	8	27470575	N_Shore	CLU
cg16219322	-0.082586	0.0885918	0.351229	0.716277	5	399012	OpenSea	AHRR
cg10843343	0.0543659	0.0584144	0.352013	0.716277	12	53298027	S_Shore	KRT8
cg24759108	-0.041738	0.0448507	0.352061	0.716277	10	126223401	OpenSea	LHPP
cg07180646	0.0641714	0.0689575	0.352064	0.716277	1	15481541	S_Shore	TMEM51
cg21268659	0.0760154	0.0817839	0.352647	0.716875	7	129403187	S_Shore
cg10310310	-0.0917888	0.0988532	0.353129	0.717267	7	157367150	N_Shore	PTPRN2;MIR153-2
cg04701628	0.0331449	0.0357796	0.354257	0.718918	16	31492263	S_Shelf
cg26203136	0.0507013	0.0547767	0.354654	0.718918	7	739057	OpenSea	PRKAR1B
cg23363754	-0.576906	0.623484	0.354813	0.718918	7	29606082	Island	PRR15
cg11530213	-0.1532	0.165784	0.355438	0.719596	8	42037966	OpenSea	PLAT
cg26995224	0.112936	0.122334	0.355913	0.719791	12	121974146	N_Shore	KDM2B
cg00496272	-0.090016	0.0975881	0.356316	0.719791	16	67877232	S_Shore	CENPT;THAP11
cg04189326	-0.0442931	0.0480935	0.357061	0.719791	14	103481271	OpenSea	CDC42BPB
cg07607355	0.0579786	0.062965	0.357151	0.719791	20	30196400	Island
cg08867399	0.125264	0.136054	0.357213	0.719791	2	129077561	Island	HS6ST1
cg07286341	-0.0604798	0.0656988	0.357279	0.719791	5	176923805	Island	PDLIM7
cg08365738	-0.0601573	0.0654248	0.357841	0.719856	3	112324301	OpenSea	CCDC80
cg10190813	-0.0811456	0.0882605	0.357893	0.719856	7	48018530	N_Shore	HUS1
cg26371172	0.111365	0.121378	0.358876	0.721248	6	29454888	OpenSea	MAS1L
cg26348226	-0.0541353	0.0591517	0.360089	0.723099	1	21617442	S_Shore	ECE1
cg05460226	0.059922	0.065522	0.360437	0.72321	17	8804279	OpenSea	PIK3R5
cg10678215	0.100025	0.10961	0.36148	0.724716	5	143191565	OpenSea	HMHB1
cg19211853	-0.141019	0.154683	0.361946	0.725064	13	79968216	OpenSea	RBM26
cg02161701	0.125116	0.137462	0.362727	0.725608	15	90199179	S_Shore	KIF7
cg07229212	-0.0542	0.0595582	0.362804	0.725608	8	11056726	N_Shore	XKR6
cg03916421	-0.0474411	0.0522509	0.363906	0.726911	4	130013461	N_Shore	SCLT1;C4orf33
cg09578155	-0.0411403	0.0453488	0.364303	0.726911	11	68141470	OpenSea	LRP5
cg13876315	-0.044611	0.0492753	0.365284	0.726911	9	35650526	S_Shelf	SIT1
cg04673446	-0.0724572	0.0800536	0.365408	0.726911	22	39879951	N_Shelf	MGAT3
cg10493186	0.0829175	0.0916458	0.365592	0.726911	1	3134756	OpenSea	PRDM16
cg23198334	0.0871419	0.0963189	0.365612	0.726911	10	76179907	OpenSea	ADK
cg26878655	-0.0581016	0.0642311	0.365693	0.726911	17	38481877	OpenSea	RARA
cg07469402	-0.226431	0.250389	0.365828	0.726911	12	45444767	Island	DBX2
cg11660018	-0.0595392	0.065876	0.366098	0.726911	11	86510915	N_Shore	PRSS23
cg11012543	0.0573222	0.0637425	0.368505	0.731104	3	52231691	N_Shore	ALAS1
cg00198594	0.0767196	0.0853719	0.368838	0.73118	3	192734341	OpenSea
cg07381806	0.0699809	0.0779654	0.369404	0.731716	19	2094327	N_Shore	MOBKL2A
cg20772590	-0.0470149	0.0524117	0.369702	0.73172	17	75446431	N_Shore	SEPT9
cg21337881	-0.0447185	0.049917	0.370329	0.732375	17	5138645	OpenSea	C17orf87
cg10520740	-0.0620187	0.0693148	0.370926	0.732972	12	1952798	OpenSea	CACNA2D4
cg09938479	-0.120728	0.135241	0.372024	0.733875	1	178455912	Island
cg14174221	-0.0923912	0.103576	0.372386	0.733875	21	43835592	OpenSea	UBASH3A
cg05256179	0.0776409	0.0870918	0.37267	0.733875	6	31658176	OpenSea	BAT5
cg01360605	0.068304	0.0767882	0.373728	0.733875	20	58983676	OpenSea
cg03082813	-0.0725086	0.0815274	0.3738	0.733875	3	47554177	N_Shore	C3orf75
cg01499816	-0.0660319	0.0742575	0.37388	0.733875	14	92807984	OpenSea	SLC24A4
cg12140977	-0.0379456	0.0426793	0.373956	0.733875	8	134513309	OpenSea	ST3GAL1
cg18082788	0.161402	0.181566	0.374035	0.733875	6	149806339	OpenSea	ZC3H12D
cg09160123	0.0306708	0.0345038	0.374051	0.733875	1	41981735	N_Shore	HIVEP3
cg16545743	0.0699828	0.0788671	0.37489	0.734372	5	131396250	OpenSea	IL3
cg18582010	-0.0721896	0.0815011	0.375753	0.734372	8	131415376	OpenSea	ASAP1
cg05438727	-0.0393085	0.0443992	0.375972	0.734372	11	2800047	OpenSea	KCNQ1
cg21025494	-0.0862681	0.0974523	0.376031	0.734372	7	23502744	OpenSea	IGF2BP3
cg23925513	0.0560429	0.063314	0.376072	0.734372	17	6923526	N_Shore
cg17098103	-0.111101	0.125519	0.376084	0.734372	1	42385160	S_Shore	HIVEP3
cg20066188	-0.128188	0.144984	0.376614	0.734416	22	37678791	OpenSea	CYTH4
cg14024579	0.0523214	0.0591876	0.3767	0.734416	9	139332845	Island	INPP5E
cg04420138	0.0838419	0.0951591	0.37828	0.736916	11	113932235	S_Shore	ZBTB16
cg24323726	-0.0476447	0.0541332	0.378785	0.737265	3	111314186	OpenSea	ZBED2;CD96
cg26542660	0.057304	0.0651836	0.379338	0.737265	4	56813860	N_Shore	CEP135
cg23046844	-0.040464	0.0460449	0.379512	0.737265	10	102322911	S_Shore
cg22417733	-0.107908	0.122938	0.380083	0.737265	6	153303409	Island	FBXO5
cg27102350	-0.0978114	0.111468	0.380225	0.737265	17	38501677	Island	RARA
cg02782510	0.0972711	0.110857	0.380245	0.737265	3	160820084	N_Shelf	B3GALNT1
cg27067781	0.126829	0.144811	0.381128	0.737477	6	32116853	Island	PRRT1
cg14089503	-0.106806	0.121976	0.38123	0.737477	8	37755555	N_Shore	RAB11FIP1
cg00867472	0.0550747	0.0629503	0.381632	0.737477	1	156714808	S_Shelf	HDGF
cg10785537	0.0517932	0.0592427	0.38198	0.737477	2	74603226	OpenSea	DCTN1
cg11801110	0.0639798	0.0731945	0.38206	0.737477	22	50356763	Island	PIM3
cg09557991	0.109626	0.125437	0.382142	0.737477	1	12227927	S_Shore	TNFRSF1B
cg20309891	-0.0574467	0.0658013	0.382645	0.737872	17	41739130	OpenSea	MEOX1
cg00888605	-0.048056	0.0551006	0.383126	0.738226	16	71523475	OpenSea	ZNF19
cg24924577	-0.0860594	0.0989128	0.384271	0.739673	15	90735148	OpenSea	SEMA4B
cg10666909	-0.0545765	0.0627808	0.384673	0.739673	6	32820249	N_Shore	TAP1
cg24741609	0.0590857	0.0679822	0.384774	0.739673	1	54122060	OpenSea	GLIS1
cg11714502	0.0436855	0.0503448	0.385544	0.739781	9	130640212	S_Shore	AK1
cg04539476	-0.0364954	0.0420594	0.385553	0.739781	14	23351487	OpenSea	REM2
cg24591300	-0.0571962	0.0659402	0.385726	0.739781	10	100993025	N_Shore	HPSE2
cg16776035	0.0388483	0.0448307	0.386185	0.740088	17	74542680	OpenSea
cg14523574	-0.0538641	0.0622187	0.386643	0.740392	1	36948570	OpenSea	CSF3R
cg22561727	0.0763793	0.0884218	0.387695	0.74097	19	4719848	N_Shelf	DPP9
cg23940612	0.0593346	0.0687009	0.387772	0.74097	2	218898788	Island
cg17617843	-0.0878873	0.101776	0.387842	0.74097	5	34043454	OpenSea	C1QTNF3
cg12494529	-0.134108	0.15562	0.388815	0.742255	10	1082432	OpenSea	C10orf110
cg26103512	-0.070617	0.082064	0.389507	0.743004	17	80231812	Island	CSNK1D
cg18369990	-0.0472771	0.0550117	0.390119	0.743599	2	112941244	S_Shore	FBLN7
cg06819357	-0.0708288	0.0824804	0.390486	0.743726	14	102928437	OpenSea	TECPR2
cg01979157	-0.0561641	0.0654586	0.390887	0.743916	1	2161013	Island	SKI
cg02838589	-0.121457	0.14168	0.391301	0.744133	20	44444530	S_Shelf	UBE2C
cg02704502	0.0832034	0.0978697	0.395245	0.751056	11	2036580	S_Shelf
cg20240091	-0.0608846	0.071932	0.39732	0.75442	1	175044916	N_Shelf	TNN
cg04268813	0.0454918	0.0538136	0.39791	0.754963	2	42566404	OpenSea
cg14357089	0.0902441	0.10687	0.398428	0.755354	10	18550033	OpenSea	CACNB2
cg00395063	0.0515054	0.0610557	0.398904	0.755354	11	120210293	S_Shelf	ARHGEF12
cg09588020	-0.0585471	0.0694316	0.399097	0.755354	1	27755803	OpenSea	WASF2
cg25062539	-0.0685051	0.0813033	0.399459	0.755354	8	79718482	S_Shore	IL7
cg08409562	-0.041301	0.0490603	0.399877	0.755354	6	31737885	OpenSea	C6orf27
cg04506190	0.0898219	0.106713	0.399947	0.755354	3	129323941	Island	PLXND1
cg26253500	0.221431	0.263265	0.400293	0.755379	7	136641740	OpenSea	CHRM2
cg20268992	0.0689499	0.0820244	0.400571	0.755379	11	113953621	Island	ZBTB16
cg00537820	0.0596924	0.0710661	0.400933	0.755488	9	140346864	N_Shore	NELF
cg18482892	-0.0787036	0.0937857	0.401365	0.755652	3	56833426	N_Shelf	ARHGEF3
cg06478823	-0.114045	0.13604	0.401854	0.755652	16	20774873	OpenSea	ACSM3
cg00960906	-0.0609556	0.0727248	0.401936	0.755652	5	31769846	OpenSea
cg01513913	0.0499312	0.0596211	0.402325	0.755809	14	106329158	OpenSea
cg18468796	0.0560177	0.0669413	0.402694	0.75593	15	74612177	OpenSea	CCDC33
cg23401251	0.089072	0.106606	0.403423	0.756724	2	27683905	OpenSea	IFT172
cg16340422	0.133023	0.159315	0.403735	0.756735	17	17110120	Island	PLD6
cg22705225	-0.0526187	0.063116	0.40446	0.75752	5	31640216	S_Shore
cg26942124	-0.051638	0.0620429	0.405243	0.758414	5	124080075	OpenSea	ZNF608
cg14741228	0.163497	0.196721	0.405913	0.759016	12	31476479	N_Shore	FAM60A;FLJ13224
cg25008614	-0.0363571	0.04377	0.406178	0.759016	15	44956192	S_Shore	SPG11
cg03280235	-0.050989	0.0615145	0.407165	0.760046	6	32158953	OpenSea	PBX2;GPSM3
cg11327659	-0.0978071	0.118042	0.407343	0.760046	7	150037044	N_Shore	RARRES2
cg20408402	-0.0502314	0.060685	0.407817	0.760066	10	72362452	S_Shore	PRF1
cg19254163	0.0496851	0.0600713	0.408179	0.760066	11	60623782	S_Shelf	GPR44
cg08039560	0.0390467	0.0472214	0.408303	0.760066	21	45575832	Island
cg27589809	-0.0554674	0.06712	0.408581	0.760066	3	50650410	S_Shore	CISH
cg21097733	-0.0355021	0.0430996	0.410098	0.761861	17	46623729	S_Shelf	HOXB2
cg03014634	0.0450001	0.0546377	0.410162	0.761861	16	85205030	Island
cg07383757	-0.075486	0.0918548	0.411192	0.763203	11	3647654	OpenSea	TRPC2
cg00116430	0.053579	0.0652591	0.411635	0.763453	1	94188268	OpenSea
cg16969872	-0.0699116	0.0853111	0.412507	0.764496	13	79968324	OpenSea	RBM26
cg17933936	-0.07098	0.0866888	0.412906	0.764523	1	226885709	OpenSea	ITPKB
cg05599106	-0.074228	0.0907936	0.413616	0.764523	19	12251511	S_Shore	ZNF20
cg15261712	0.144071	0.176252	0.413693	0.764523	7	92238248	OpenSea	CDK6
cg06518831	0.0721865	0.0883231	0.413756	0.764523	6	31632541	N_Shore	BAT4;CSNK2B
cg12474798	-0.0578694	0.0708735	0.414204	0.76478	10	64565772	Island	ADO
cg17207590	0.0737322	0.0904158	0.414798	0.765305	15	63570580	S_Shore	APH1B
cg05875421	-0.0909508	0.111605	0.41511	0.76531	14	91709951	OpenSea	GPR68
cg02560388	-0.0652853	0.0801888	0.415562	0.765575	2	11969958	OpenSea
cg04189320	0.0599787	0.0739045	0.417038	0.767722	15	31691214	S_Shore
cg02512902	-0.05396	0.0666471	0.418148	0.769194	17	25799447	OpenSea	KSR1
cg11844970	-0.0441525	0.0547004	0.41957	0.770781	7	100492186	N_Shore	ACHE
cg20072118	-0.0400897	0.0496739	0.419633	0.770781	12	52653637	S_Shore
cg13279811	0.0871362	0.108293	0.421033	0.772773	3	24725365	OpenSea
cg00214171	-0.0418237	0.0520134	0.421342	0.772773	17	73642991	OpenSea	RECQL5;LOC100130933
cg25323554	-0.0506871	0.0630891	0.421731	0.772914	17	27135257	N_Shelf	C17orf63
cg13221074	-0.0426241	0.0530898	0.422051	0.772928	11	64051814	N_Shore	GPR137;BAD
cg23677833	-0.0885688	0.110422	0.422501	0.77318	19	16308345	N_Shore	AP1M1
cg11270278	0.0641901	0.0801019	0.422926	0.773386	3	177039618	OpenSea
cg00652657	-0.0833586	0.1043	0.424164	0.774574	10	131761587	Island	EBF3
cg07027613	-0.0595086	0.0745227	0.424563	0.774574	12	7260608	OpenSea	C1RL;LOC283314
cg25011395	0.04847	0.0607493	0.424946	0.774574	17	7834607	N_Shore	CNTROB;TRAPPC1
cg15948030	0.0292781	0.0367282	0.42536	0.774574	6	31760825	N_Shelf	VARS
cg08832695	0.0695433	0.0872496	0.425415	0.774574	17	46676375	S_Shore	LOC404266;HOXB6
cg03721291	-0.0257172	0.0322676	0.425452	0.774574	17	73649149	OpenSea	RECQL5
cg08479476	0.114425	0.143673	0.425785	0.77461	2	70313163	N_Shore	PCBP1
cg10585661	0.186801	0.234968	0.426609	0.775013	3	184056618	Island	FAM131A
cg26950531	-0.0935203	0.117693	0.426839	0.775013	19	38704515	S_Shelf	DPF1
cg24139443	0.112446	0.141543	0.426946	0.775013	17	74131549	N_Shelf
cg18896032	0.0591229	0.0745716	0.427875	0.775664	11	57097718	OpenSea	SSRP1
cg04079139	0.0683036	0.0862152	0.428218	0.775664	1	26735245	N_Shelf
cg16342298	0.0832531	0.105091	0.428244	0.775664	1	47902085	N_Shore	FOXD2
cg15417641	0.197965	0.250067	0.428565	0.775677	3	53700141	OpenSea	CACNA1D
cg07485754	0.0876131	0.11101	0.429973	0.777146	7	116511339	OpenSea	CAPZA2
cg26908328	-0.0859558	0.108917	0.430004	0.777146	5	79552537	S_Shore	SERINC5
cg25664715	0.0690291	0.0881329	0.433487	0.781776	6	31556482	OpenSea	LST1
cg19859698	-0.0641433	0.0819204	0.43363	0.781776	14	61822607	OpenSea	PRKCH
cg22006825	0.0397826	0.0508132	0.433675	0.781776	19	41771771	S_Shore	HNRNPUL1
cg23460961	-0.0840985	0.107588	0.434406	0.781776	11	94382347	OpenSea
cg23541422	-0.0556181	0.0711997	0.434711	0.781776	2	8714363	OpenSea
cg06896207	0.228714	0.293125	0.435238	0.781776	19	2095364	N_Shore	MOBKL2A
cg22761205	-0.0434437	0.0556884	0.435319	0.781776	11	457256	N_Shore	PTDSS2
cg06096184	0.0554805	0.0711454	0.435498	0.781776	3	66549732	N_Shore	LRIG1
cg23680900	-0.0519587	0.0666852	0.435883	0.781776	15	75017924	N_Shore	CYP1A1
cg10420527	0.0370262	0.0475228	0.435906	0.781776	11	68138505	OpenSea	LRP5
cg25962015	-0.0525116	0.0674177	0.436039	0.781776	7	26579291	OpenSea	KIAA0087
cg00308065	0.0821506	0.105574	0.436492	0.782022	12	124422135	Island	CCDC92
cg18828619	0.0359747	0.046304	0.437203	0.782221	14	56615077	OpenSea	PELI2
cg26937798	-0.100651	0.129559	0.437235	0.782221	16	27326054	S_Shore	IL4R
cg03785755	0.09152	0.118024	0.438083	0.782314	6	26196794	N_Shore
cg07987890	-0.0580049	0.074861	0.438437	0.782314	15	69366322	Island	MIR548H4
cg16398761	-0.0653058	0.0842892	0.438468	0.782314	14	74220238	OpenSea	C14orf43
cg12455309	0.0764043	0.0986666	0.438713	0.782314	6	582493	OpenSea	EXOC2
cg03689048	-0.0303944	0.0392665	0.438899	0.782314	6	31619544	N_Shore	BAT3
cg24807547	0.0375089	0.0484879	0.439183	0.782314	6	37504484	S_Shore
cg20152539	0.0918696	0.119001	0.440111	0.783404	17	14206871	Island	HS3ST3B1;MGC12916
cg14252502	-0.0481363	0.0624676	0.440955	0.78394	19	8676388	S_Shore	ADAMTS10
cg00446123	0.0400578	0.052011	0.441194	0.78394	20	62367888	N_Shore	LIME1
cg01305745	-0.0457725	0.0594529	0.441362	0.78394	16	31106788	S_Shore	VKORC1
cg25198941	0.0575998	0.0749775	0.442351	0.784526	17	80454611	N_Shore
cg03536711	0.0971702	0.126518	0.442467	0.784526	1	221509067	OpenSea	LOC400804
cg07969918	-0.0302203	0.0393628	0.442642	0.784526	22	31682909	N_Shelf	PIK3IP1
cg20967006	-0.0678403	0.0886092	0.443907	0.786073	1	52343400	N_Shore	NRD1
cg22968401	0.051671	0.0675258	0.44415	0.786073	17	27370009	OpenSea	PIPOX
cg05316864	0.0482021	0.0631263	0.445116	0.786759	4	140527631	OpenSea
cg12583553	-0.0671905	0.0880049	0.445174	0.786759	6	33242487	N_Shelf	RPS18
cg12621745	-0.0538568	0.0707344	0.446421	0.788401	8	145043333	N_Shelf	PLEC1
cg12800803	-0.0479992	0.0631483	0.447193	0.788986	20	60717299	N_Shore	PSMA7
cg18824446	0.0860802	0.113382	0.44773	0.788986	15	89154058	OpenSea	MIR7-2
cg11679455	0.036855	0.0485551	0.447832	0.788986	10	8100761	Island	GATA3
cg17461214	-0.0909386	0.11986	0.448027	0.788986	1	241799063	N_Shelf	CHML;OPN3
cg14016875	0.0699764	0.0925319	0.449505	0.789737	17	14206981	Island	HS3ST3B1;MGC12916
cg09322513	-0.057134	0.0755589	0.449559	0.789737	16	65555681	OpenSea	LOC283867
cg19555708	-0.0354918	0.0469516	0.449696	0.789737	6	32159604	N_Shelf	GPSM3
cg21615831	0.0670748	0.0887636	0.449855	0.789737	17	25798202	OpenSea	KSR1
cg15600935	0.0598065	0.0793199	0.450855	0.789737	7	101556684	N_Shelf	CUX1
cg22952787	0.0554063	0.0734847	0.450858	0.789737	13	77567402	S_Shore	CLN5
cg15059065	0.073146	0.0970577	0.451069	0.789737	19	17354961	N_Shore	NR2F6
cg17690322	0.0344289	0.0456895	0.451125	0.789737	11	67206434	S_Shelf	CORO1B;PTPRCAP
cg20707126	-0.0776624	0.10315	0.451503	0.789737	7	116750996	OpenSea	ST7
cg23291039	0.0866298	0.115095	0.451643	0.789737	4	25808901	OpenSea	SEL1L3
cg03774988	-0.0555781	0.0739676	0.452421	0.79054	20	62715942	N_Shore	OPRL1;C20orf201
cg09749364	-0.0775146	0.103303	0.453038	0.79106	15	40384779	OpenSea	BMF
cg21920570	-0.0653128	0.0871604	0.453652	0.791574	11	63766787	Island	MACROD1
cg26985798	0.07527	0.100538	0.454056	0.79172	11	60524323	OpenSea	MS4A15
cg15059804	-0.10395	0.138975	0.454476	0.791895	1	33766318	OpenSea	ZNF362
cg03935116	-0.0673382	0.0908802	0.45872	0.798728	12	31476565	N_Shore	FAM60A;FLJ13224
cg05444514	0.0568493	0.0768373	0.459381	0.799002	6	466935	OpenSea
cg26351966	-0.0591811	0.0800142	0.459523	0.799002	10	102106080	N_Shore	SCD
cg26585644	0.031494	0.0426863	0.460636	0.799974	16	2302081	S_Shore	DCI
cg15544235	0.0700925	0.0950216	0.460728	0.799974	4	3080113	S_Shelf	HTT
cg07886712	-0.0560082	0.0760069	0.461194	0.800221	22	29665413	S_Shore	EWSR1;RHBDD3
cg23204396	-0.0678836	0.0921978	0.461559	0.800294	6	31548107	N_Shore
cg17588293	-0.0556201	0.0757867	0.463008	0.802244	1	154986238	N_Shelf	ZBTB7B
cg01097768	-0.0456771	0.0623187	0.463583	0.80268	5	378854	OpenSea	AHRR
cg04208434	-0.0424451	0.0580393	0.464586	0.803642	3	129513427	OpenSea	TMCC1
cg02338271	-0.0515096	0.070466	0.464788	0.803642	1	171868115	OpenSea	DNM3
cg21664281	0.0898361	0.123374	0.466513	0.805958	3	193561005	OpenSea
cg01834979	0.105343	0.144871	0.467135	0.805958	12	58119918	Island	AGAP2;LOC100130776
cg13832201	0.0703245	0.0967339	0.467233	0.805958	17	19282521	Island	MAPK7
cg20268522	-0.060832	0.0837136	0.467429	0.805958	11	112832152	N_Shore	NCAM1
cg21316772	0.0316937	0.0436902	0.468196	0.806644	9	33167933	Island	B4GALT1
cg21161138	-0.0405161	0.0558877	0.468479	0.806644	5	399360	OpenSea	AHRR
cg10510742	0.0742889	0.102757	0.469707	0.807664	16	30620917	N_Shore	ZNF689
cg17490844	-0.0738538	0.102159	0.469724	0.807664	2	129039085	OpenSea	HS6ST1
cg06151964	-0.0384327	0.0533209	0.471044	0.808738	19	35531417	N_Shore	HPN
cg25537245	0.069158	0.0959582	0.471088	0.808738	17	56413890	OpenSea
cg02145310	-0.0269256	0.0373921	0.471471	0.808738	10	80844809	OpenSea	ZMIZ1
cg17931529	0.0421592	0.0585716	0.471655	0.808738	19	2080023	S_Shore	MOBKL2A
cg16011250	0.0719487	0.10008	0.472195	0.809104	12	68024459	OpenSea
cg27252776	0.0704415	0.0985306	0.474659	0.810895	3	124564252	OpenSea	ITGB5
cg04352288	0.0687202	0.0961488	0.474778	0.810895	16	87958407	OpenSea	CA5A
cg17272563	0.0919451	0.12873	0.475073	0.810895	6	32116548	N_Shore	PRRT1
cg16896326	-0.0783423	0.109784	0.475472	0.810895	5	322134	Island	AHRR
cg19375644	-0.044082	0.0617994	0.475655	0.810895	2	128617792	S_Shore
cg00383167	-0.0644296	0.090367	0.47586	0.810895	18	77616694	OpenSea
cg17139085	0.0758568	0.106401	0.475889	0.810895	1	36787356	Island
cg17518710	-0.0573918	0.0805436	0.476121	0.810895	11	113954170	S_Shore	ZBTB16
cg25727671	0.0945187	0.132668	0.476188	0.810895	7	27193351	N_Shore	HOXA7
cg27633342	0.0345056	0.0485258	0.477036	0.811782	15	52588279	S_Shore	MYO5C
cg18369034	-0.0866534	0.121953	0.477366	0.811785	14	52733216	N_Shore	PTGDR
cg01111041	0.0557813	0.0786869	0.478385	0.812959	6	32121055	N_Shore	PPT2;PRRT1
cg25064552	0.0470366	0.0666921	0.480636	0.816224	1	153938859	N_Shore	SLC39A1
cg20670946	0.056772	0.0806763	0.481619	0.816612	12	122502170	OpenSea
cg09479241	0.107036	0.15237	0.482381	0.816612	17	27052676	N_Shore	TLCD1
cg01487468	-0.0493261	0.0702625	0.482663	0.816612	6	14622793	OpenSea
cg07516196	-0.0635769	0.0906094	0.482892	0.816612	6	30044002	S_Shore	RNF39
cg02244695	-0.0467706	0.0667177	0.483289	0.816612	7	150497346	Island	TMEM176B;TMEM176A
cg11769400	0.0802121	0.114443	0.483372	0.816612	8	22773857	OpenSea	PEBP4
cg16516405	-0.12405	0.177223	0.483948	0.816612	1	225655154	OpenSea
cg20853880	0.147883	0.211295	0.483995	0.816612	2	10184444	Island	KLF11
cg23551979	-0.0608355	0.0869894	0.484337	0.816612	12	6165683	N_Shore	VWF
cg07465627	-0.036501	0.0522046	0.484433	0.816612	17	53167407	OpenSea	STXBP4
cg18394552	0.0650417	0.0930369	0.484492	0.816612	5	159428643	OpenSea
cg06930757	0.0446459	0.0641566	0.486498	0.819435	19	51216389	N_Shelf	SHANK1
cg22441770	0.0626258	0.0900967	0.486996	0.819586	1	153929592	N_Shore	CRTC2
cg02732508	-0.0550761	0.0793178	0.487448	0.819586	16	89628853	S_Shore	RPL13
cg21393124	-0.0412323	0.0593987	0.487581	0.819586	17	48981371	OpenSea
cg04019522	0.0565762	0.0817069	0.488668	0.820827	2	127852450	OpenSea	BIN1
cg27055894	-0.0280305	0.0405261	0.489147	0.820827	1	3590920	OpenSea	TP73
cg11624345	0.059775	0.0864549	0.489314	0.820827	19	44278551	Island	KCNN4
cg11415739	-0.0311389	0.0450802	0.489726	0.820963	1	211508890	OpenSea	TRAF5
cg23565821	-0.0477662	0.0693054	0.490689	0.821657	6	33385056	N_Shore	CUTA
cg14093936	0.0350767	0.0509073	0.490804	0.821657	15	74726614	S_Shore	SEMA7A
cg20244340	0.553792	0.804872	0.491422	0.822135	20	19193989	S_Shore	SLC24A3
cg15985905	-0.0443387	0.0645099	0.491884	0.822352	12	128078475	OpenSea
cg03963219	-0.0628853	0.0916241	0.492499	0.822825	2	84709147	OpenSea
cg24497361	-0.0421236	0.0618668	0.49595	0.828033	11	3858493	N_Shelf	RHOG
cg11902777	-0.10799	0.159371	0.498027	0.829227	5	368843	N_Shore	AHRR
cg01561259	0.0742143	0.109613	0.498371	0.829227	17	78560781	OpenSea	RPTOR
cg19717773	0.153131	0.226443	0.498885	0.829227	7	2847554	OpenSea	GNA12
cg00647165	0.0751826	0.111201	0.498979	0.829227	19	15550850	Island	WIZ
cg02223801	-0.0788824	0.116765	0.499317	0.829227	7	157366933	N_Shelf	PTPRN2
cg12877335	0.0312834	0.0463873	0.500059	0.829227	12	94539319	N_Shelf
cg14120703	-0.0321192	0.04764	0.50018	0.829227	9	139416102	N_Shore	NOTCH1
cg06439941	-0.0999815	0.148445	0.500612	0.829227	7	93550756	OpenSea	GNG11
cg20912205	-0.0314186	0.0467555	0.501599	0.829227	3	50337305	S_Shore	NAT6;HYAL3
cg25124943	-0.0594443	0.0884842	0.501707	0.829227	10	4117248	OpenSea
cg04757411	0.0586008	0.0872598	0.501859	0.829227	13	76259545	OpenSea	LMO7
cg06700877	-0.030709	0.0457435	0.50201	0.829227	10	104169610	N_Shore	PSD
cg24807889	-0.0453709	0.0676174	0.502224	0.829227	1	1135955	N_Shore
cg07839313	0.0469756	0.0700228	0.502308	0.829227	19	17514600	OpenSea	BST2
cg05299836	-0.0499792	0.0745641	0.502676	0.829227	16	31119067	N_Shore	BCKDK
cg08022502	-0.0590612	0.0882696	0.503432	0.829227	15	91479023	S_Shore	UNC45A
cg22052143	0.0465738	0.0696576	0.503744	0.829227	5	78067856	OpenSea
cg05526498	0.0366441	0.0548107	0.503778	0.829227	17	49012893	S_Shelf
cg15122985	-0.0300379	0.0449298	0.503782	0.829227	20	62688329	N_Shore	TCEA2
cg04641860	-0.0561903	0.0840838	0.503965	0.829227	10	43891547	Island	HNRNPF
cg27118035	0.075117	0.112499	0.504316	0.829227	16	31891978	OpenSea	ZNF267
cg15903032	0.0348387	0.0522101	0.504593	0.829227	10	101297605	Island
cg13867915	-0.0823786	0.123474	0.504662	0.829227	1	27050039	OpenSea	ARID1A
cg20533952	0.0514477	0.0771353	0.504785	0.829227	21	43198601	Island
cg07573872	-0.0505711	0.0758661	0.505038	0.829227	19	1126342	S_Shelf	SBNO2
cg09039672	-0.0240977	0.0362311	0.505979	0.830159	12	52367989	OpenSea	ACVR1B
cg07430820	0.0339905	0.0511524	0.506374	0.830159	17	7792191	S_Shelf	CHD3
cg01919377	-0.0691507	0.104123	0.506612	0.830159	12	5539832	N_Shore	NTF3
cg06791426	0.0484718	0.073114	0.507355	0.830828	12	133135361	Island	FBRSL1
cg17298925	-0.187991	0.284534	0.508806	0.832518	5	6828054	OpenSea
cg03222009	0.0646894	0.0979694	0.50906	0.832518	2	129077232	Island	HS6ST1
cg03611151	0.0400282	0.0607727	0.510118	0.83352	1	24229581	S_Shore	CNR2
cg22579075	-0.0788294	0.119811	0.51057	0.83352	7	94250352	OpenSea	SGCE
cg17498867	-0.0382401	0.0582019	0.511164	0.83352	2	72371552	Island	CYP26B1
cg10361922	-0.100055	0.15236	0.511371	0.83352	17	40925790	OpenSea	VPS25
cg21548340	0.138861	0.211595	0.511659	0.83352	11	2241518	OpenSea
cg18961281	0.0491796	0.0749455	0.511692	0.83352	7	3083773	OpenSea	CARD11
cg18316974	0.0622829	0.0949991	0.512072	0.833589	1	92947035	Island	GFI1
cg21473814	-0.05953	0.0909838	0.512924	0.834271	19	18873268	Island	CRTC1
cg21159068	-0.0744327	0.113826	0.513164	0.834271	1	231295910	N_Shore
cg22417398	0.0432393	0.0662851	0.514192	0.835394	11	65293094	S_Shore	SCYL1
cg23221603	-0.0492914	0.0760761	0.517035	0.83866	2	26963883	OpenSea
cg14404418	-0.258485	0.399066	0.517163	0.83866	1	85085337	N_Shore
cg04890576	-0.0748148	0.115531	0.517262	0.83866	17	73032613	S_Shore
cg00917251	0.0833107	0.128742	0.517558	0.83866	1	24829987	S_Shore	RCAN3
cg18178840	-0.10001	0.154843	0.518357	0.839297	5	81702289	OpenSea
cg19325791	0.043776	0.0678346	0.51871	0.839297	17	46560683	OpenSea
cg15601164	-0.0375756	0.0582699	0.519022	0.839297	10	130832336	OpenSea
cg06245229	0.0371681	0.0577016	0.519482	0.839297	8	21999703	S_Shore	REEP4
cg07040244	-0.0544415	0.0845764	0.519773	0.839297	1	231555522	N_Shore	EGLN1
cg12876356	0.0852721	0.13254	0.519984	0.839297	1	92946825	Island	GFI1
cg00295485	-0.0422556	0.0659505	0.521706	0.840739	2	106755721	OpenSea	UXS1
cg27560292	-0.0255596	0.0399018	0.521807	0.840739	11	6632884	Island	TAF10
cg16295156	-0.0389415	0.0609446	0.522845	0.840739	1	9466328	OpenSea
cg09837977	-0.073272	0.11483	0.523415	0.840739	7	110731201	OpenSea	LRRN3;IMMP2L
cg13428066	0.0476646	0.0747122	0.52349	0.840739	11	2677768	OpenSea	KCNQ1;KCNQ1OT1
cg26146569	-0.0459419	0.0720215	0.523545	0.840739	15	31637592	OpenSea	KLF13
cg19300307	0.0302982	0.0475167	0.523714	0.840739	13	99136580	OpenSea	STK24
cg13445251	-0.0418305	0.0656166	0.5238	0.840739	19	56156542	Island	ZNF581
cg08048687	0.0490066	0.0769394	0.524157	0.840739	2	111996799	OpenSea
cg14023239	0.056563	0.0888277	0.524273	0.840739	3	183209713	Island	KLHL6
cg08709672	0.0302975	0.0477135	0.525437	0.842059	1	206224334	S_Shore	AVPR1B
cg23781467	0.0573787	0.0904416	0.525801	0.842098	6	31760233	N_Shelf	VARS
cg02787737	-0.0597819	0.0944057	0.526574	0.842485	11	133928346	OpenSea
cg26889659	-0.108533	0.171546	0.526944	0.842485	6	684090	OpenSea	EXOC2
cg15029032	0.0710802	0.112381	0.527064	0.842485	15	86294644	OpenSea
cg27405731	0.0459087	0.0726718	0.527565	0.842743	7	101571203	OpenSea	CUX1
cg02003184	-0.0412236	0.0654403	0.528733	0.843097	19	51324465	S_Shelf	KLK1
cg13959831	-0.0778928	0.123668	0.52879	0.843097	9	36938341	OpenSea	PAX5
cg07770777	0.0313032	0.0497603	0.529296	0.843097	13	113528375	OpenSea	ATP11A
cg06599908	0.0811438	0.12899	0.529304	0.843097	19	54931632	S_Shelf	TTYH1
cg10855746	-0.029513	0.0469657	0.529745	0.843097	14	61938004	OpenSea	PRKCH
cg03471436	0.0666022	0.10601	0.52983	0.843097	1	204046026	S_Shore	SOX13
cg14222656	0.0360681	0.0575323	0.530712	0.843959	22	24820518	Island
cg13039251	0.0935697	0.149576	0.5316	0.844828	5	32018601	OpenSea	PDZD2
cg10874644	0.0823107	0.131696	0.531967	0.844868	5	83898708	OpenSea
cg19022697	0.162818	0.260744	0.53234	0.844919	1	55247140	Island	TTC22
cg00138101	0.0266936	0.0428061	0.532895	0.845259	17	1961109	Island	HIC1
cg00835193	0.107704	0.173182	0.533998	0.846465	19	2291780	Island	LINGO3
cg10508317	-0.083085	0.133727	0.5344	0.846554	17	76355146	Island	SOCS3
cg06189394	0.0624787	0.100644	0.534738	0.846554	3	66534050	OpenSea	LRIG1
cg17884674	-0.0950659	0.153306	0.535188	0.846726	19	1967198	N_Shelf	CSNK1G2
cg16735495	-0.0280002	0.0453015	0.53652	0.848291	7	105690812	OpenSea
cg10919522	0.0510699	0.0827787	0.537271	0.848936	14	74227441	S_Shore	C14orf43
cg04299274	0.0250517	0.0407462	0.538672	0.850365	17	25798741	OpenSea	KSR1
cg17907003	0.0486736	0.0792628	0.539163	0.850365	1	117533414	OpenSea
cg09099830	0.0278977	0.0454349	0.539206	0.850365	16	30485485	Island	ITGAL
cg27298570	-0.0533874	0.0871539	0.540165	0.850837	16	8623004	S_Shelf	TMEM114
cg07057831	0.0523614	0.0854849	0.540192	0.850837	12	131323042	N_Shore	STX2
cg22851200	0.0536041	0.0876006	0.540594	0.850929	7	100465833	S_Shore	TRIP6
cg20141108	-0.0359797	0.0589222	0.541443	0.851565	1	165907859	N_Shelf
cg00806481	0.0714071	0.117022	0.541727	0.851565	1	2996650	N_Shore	PRDM16
cg01552919	0.054351	0.0891834	0.54224	0.851565	4	901847	S_Shore	GAK
cg02270010	0.0478518	0.0786233	0.542776	0.851565	5	175958651	OpenSea	RNF44
cg03641640	0.04181	0.0687276	0.542959	0.851565	13	114776416	S_Shore	RASA3
cg22705959	-0.0692528	0.114033	0.54365	0.851565	2	208635887	S_Shore
cg25583580	-0.0487024	0.0802683	0.54402	0.851565	17	74731433	N_Shore	SFRS2
cg02725398	0.102717	0.169303	0.544044	0.851565	3	9988144	Island	PRRT3
cg00759807	0.0371997	0.0613214	0.544093	0.851565	16	89390789	OpenSea	ANKRD11
cg24105081	-0.0855003	0.141239	0.544939	0.852024	12	1947479	OpenSea	CACNA2D4
cg08266095	0.0765273	0.126514	0.54525	0.852024	5	123149716	OpenSea
cg26214074	-0.0501196	0.0829541	0.545721	0.852024	2	27799207	OpenSea	C2orf16
cg01451604	0.046205	0.0765595	0.546164	0.852024	10	80691791	OpenSea
cg21717508	-0.0480909	0.0796888	0.546188	0.852024	11	64793846	N_Shore	SNX15
cg18946533	0.0399644	0.0664885	0.547792	0.852024	15	78384840	OpenSea	SH2D7
cg18747408	-0.0514051	0.0855347	0.54785	0.852024	10	130841097	OpenSea
cg05711036	0.0394873	0.0657449	0.548098	0.852024	7	5527927	Island	FBXL18
cg04937184	-0.0419916	0.0699985	0.548578	0.852024	14	54423845	S_Shore	BMP4
cg24230340	-0.067026	0.111747	0.548639	0.852024	2	74758080	S_Shore	HTRA2;AUP1
cg14242895	-0.0369244	0.0616222	0.549035	0.852024	11	118393450	OpenSea	MLL
cg06512918	-0.0194543	0.0324819	0.54922	0.852024	1	228350199	N_Shelf
cg10696445	-0.0429257	0.0718159	0.550028	0.852024	11	1314859	N_Shore	TOLLIP
cg09912793	0.0606262	0.101501	0.550308	0.852024	12	9066382	N_Shore	PHC1
cg19583819	0.193128	0.323341	0.550314	0.852024	5	139283051	N_Shore	NRG2
cg09469355	-0.0539263	0.0903003	0.550382	0.852024	1	2161886	S_Shore	SKI
cg09287933	-0.0661907	0.110917	0.550668	0.852024	6	33384473	N_Shore	CUTA
cg03450842	-0.0261919	0.0439405	0.551124	0.852024	10	80834947	OpenSea	ZMIZ1
cg09701700	-0.0468691	0.078651	0.551234	0.852024	10	104194843	S_Shelf	MIR146B
cg08260891	0.0430358	0.0722247	0.551269	0.852024	20	44518802	N_Shore	CTSA;NEURL2
cg25741533	0.0725847	0.121956	0.55173	0.852204	19	5829199	Island
cg18754985	-0.071294	0.120165	0.552979	0.853602	3	98237750	N_Shelf	CLDND1
cg01129238	0.046735	0.0791256	0.55476	0.855692	6	11779817	OpenSea	C6orf105
cg27193080	0.0618713	0.104934	0.555446	0.855692	3	129160612	S_Shore	IFT122
cg27537125	-0.0316666	0.0537182	0.555529	0.855692	1	25349681	OpenSea
cg07743805	-0.0285664	0.0485337	0.556137	0.855692	10	116528581	S_Shore
cg04030401	-0.030569	0.0519894	0.556542	0.855692	16	67196699	N_Shore	HSF4;FBXL8
cg10580293	-0.423552	0.72047	0.556611	0.855692	7	29605897	Island	PRR15
cg05603985	-0.0292022	0.0496915	0.556753	0.855692	1	2161049	Island	SKI
cg03665259	-0.0453891	0.0773693	0.557435	0.855712	6	31021826	OpenSea	HCG22
cg03833097	-0.0491348	0.0837588	0.557457	0.855712	5	159903998	OpenSea
cg10850792	-0.040295	0.0687908	0.558036	0.85607	15	89531046	OpenSea
cg13935577	-0.100025	0.171142	0.558913	0.856885	12	107974897	Island	BTBD11
cg19452802	-0.0922047	0.158054	0.559641	0.85747	6	46459961	S_Shore
cg01439670	-0.0336918	0.0579083	0.560693	0.858498	11	76381165	N_Shore	LRRC32
cg09570958	-0.0554006	0.0952966	0.561005	0.858498	17	14206774	Island	HS3ST3B1;MGC12916
cg18325841	0.0530904	0.0914522	0.561559	0.858754	10	25006183	OpenSea	ARHGAP21
cg22035959	-0.0456815	0.0787876	0.562046	0.858754	19	951681	S_Shore	ARID3A
cg14539422	-0.0527031	0.091208	0.563376	0.858754	9	116343185	N_Shelf	RGS3
cg16163543	0.066502	0.115108	0.563443	0.858754	11	70449219	OpenSea	SHANK2
cg15337006	-0.0319455	0.0552971	0.563462	0.858754	16	31271009	OpenSea	ITGAM
cg08122899	-0.0395086	0.0684818	0.563992	0.858754	3	49499574	OpenSea
cg17065712	-0.0428926	0.0743855	0.564192	0.858754	10	80850605	OpenSea	ZMIZ1
cg20726664	-0.0379256	0.0657861	0.564278	0.858754	15	86168936	OpenSea	AKAP13
cg26589669	-0.044253	0.0767648	0.564294	0.858754	10	106028206	N_Shore	GSTO2
cg05347334	0.0422192	0.0733362	0.564822	0.859029	4	2439397	OpenSea
cg10547387	0.0645658	0.112304	0.565345	0.859296	15	55987268	OpenSea	PRTG
cg10788371	0.0468733	0.0817763	0.566517	0.860482	11	76381040	N_Shore	LRRC32
cg16391678	-0.0247741	0.0432553	0.56682	0.860482	16	30485597	Island	ITGAL
cg13328614	0.0325167	0.0568852	0.56758	0.861108	X	48775123	N_Shore	PIM2
cg03696346	-0.0425944	0.0745931	0.567984	0.861194	10	44101789	N_Shore	ZNF485
cg04530628	-0.0179021	0.0314324	0.568988	0.861926	12	109003704	OpenSea
cg11036041	0.100323	0.176227	0.569163	0.861926	4	41365307	S_Shore	LIMCH1
cg08120831	-0.0353263	0.0622189	0.570189	0.862951	12	122669186	S_Shore	LRRC43
cg01002722	0.0247945	0.0437748	0.571115	0.863638	7	5608879	N_Shore
cg04545963	0.0339578	0.060113	0.572142	0.863638	14	35872393	N_Shore	NFKBIA
cg13691192	0.0537049	0.0951643	0.572524	0.863638	17	2624945	N_Shelf
cg23688411	-0.0421819	0.0748759	0.573192	0.863638	12	120907854	Island	SFRS9;DYNLL1
cg03451670	-0.0785851	0.139574	0.573411	0.863638	2	236579469	Island	AGAP1
cg02431562	-0.0314212	0.0558202	0.573503	0.863638	2	96809970	N_Shore	DUSP2
cg17372758	-0.0296573	0.0526941	0.573557	0.863638	10	73976798	S_Shore	ASCC1;C10orf104
cg27144719	0.0678993	0.120677	0.573672	0.863638	5	156340946	OpenSea
cg16406078	-0.0332215	0.0591043	0.57406	0.863638	20	825634	Island	FAM110A
cg09166091	0.0562561	0.100104	0.574131	0.863638	2	216484055	OpenSea
cg17082568	-0.0355414	0.0634636	0.575461	0.863819	17	42027295	N_Shelf
cg05513069	0.111903	0.200768	0.577272	0.863819	18	43608309	Island	PSTPIP2
cg07986378	0.0600136	0.107784	0.577667	0.863819	12	11898284	OpenSea	ETV6
cg14435720	-0.0577001	0.103793	0.578269	0.863819	9	139565087	Island	EGFL7;MIR126
cg10012530	0.0382933	0.0689641	0.578714	0.863819	2	129073706	N_Shore	HS6ST1
cg22786472	0.0320679	0.0577845	0.578924	0.863819	4	26198975	OpenSea
cg11212234	0.0499077	0.0899954	0.579197	0.863819	5	74353351	S_Shelf
cg20813374	-0.0305551	0.055135	0.579451	0.863819	6	35657180	S_Shore	FKBP5
cg04361126	0.0250184	0.0451924	0.579854	0.863819	2	190446792	S_Shore	SLC40A1
cg02279625	0.0233392	0.0421625	0.579884	0.863819	15	78384520	OpenSea	SH2D7
cg12649208	0.0297628	0.0538155	0.580228	0.863819	17	48548533	S_Shore	ACSF2
cg08176694	0.0298395	0.0540098	0.580617	0.863819	12	123519157	OpenSea	PITPNM2
cg07104557	-0.0560028	0.1014	0.580745	0.863819	7	1036653	N_Shelf	C7orf50
cg07622766	-0.0373892	0.067771	0.581155	0.863819	3	46547809	OpenSea
cg27618939	-0.0394149	0.0715561	0.581754	0.863819	8	71581788	S_Shore	XKR9;LACTB2
cg11572675	-0.0244627	0.0444503	0.582087	0.863819	2	86155952	OpenSea
cg20220678	-0.0402203	0.0730992	0.582172	0.863819	8	19243209	OpenSea	SH2D4A
cg18642234	0.0309943	0.0563583	0.582354	0.863819	3	49394622	N_Shore	GPX1
cg26070757	-0.0325109	0.0591484	0.58256	0.863819	1	31402242	OpenSea
cg21747070	-0.192294	0.350129	0.582863	0.863819	5	957535	N_Shore
cg20496314	0.0450622	0.0821421	0.583288	0.863819	22	39759864	OpenSea	SYNGR1
cg16037981	0.0562742	0.102654	0.583559	0.863819	17	2700093	OpenSea	RAP1GAP2
cg10530793	-0.0386059	0.0704789	0.583853	0.863819	14	69821049	OpenSea	GALNTL1
cg10453071	0.0314215	0.0573669	0.583879	0.863819	16	57513414	OpenSea	DOK4
cg10381071	0.0434951	0.0794144	0.583899	0.863819	15	70391035	Island	TLE3
cg03884592	-0.103099	0.188532	0.584479	0.863819	1	42384474	S_Shore	HIVEP3
cg09453076	0.0607815	0.111204	0.58467	0.863819	2	235406275	Island	ARL4C
cg11835347	-0.0402368	0.073642	0.584802	0.863819	1	113248232	N_Shore	RHOC
cg02660097	0.125216	0.229731	0.585716	0.863819	11	68866761	OpenSea
cg07202214	-0.0507839	0.0932681	0.586102	0.863819	11	76381081	N_Shore	LRRC32
cg08817867	0.0377192	0.0693683	0.586612	0.863819	17	19656554	OpenSea
cg21201401	0.0423034	0.0778082	0.586656	0.863819	20	62367884	N_Shore	LIME1
cg16237191	-0.0473606	0.0872026	0.587054	0.863819	12	55945613	OpenSea	OR6C4
cg21505886	-0.0249694	0.0459959	0.587225	0.863819	4	1724428	S_Shore	TMEM129;TACC3
cg00526336	0.0695139	0.128059	0.58725	0.863819	1	230415902	S_Shore	GALNT2
cg27262054	-0.0459301	0.0848604	0.58834	0.863819	16	73067525	OpenSea	ZFHX3
cg14075203	0.032633	0.0602967	0.588364	0.863819	9	135677835	OpenSea	C9orf98
cg12699156	0.0299372	0.0553553	0.588633	0.863819	17	7517016	N_Shore	SHBG;FXR2
cg11826961	0.0235591	0.0436333	0.589243	0.863819	17	38221639	S_Shore	THRA
cg25839482	-0.062973	0.116638	0.589265	0.863819	15	75931953	Island	IMP3
cg15963913	-0.0515013	0.0954238	0.589396	0.863819	14	104196003	S_Shore	ZFYVE21
cg21587837	-0.021054	0.0390706	0.589976	0.863819	6	31525894	OpenSea	NFKBIL1
cg01956154	0.0437454	0.081217	0.590146	0.863819	14	94423399	OpenSea	ASB2
cg06457408	-0.036104	0.0670605	0.590315	0.863819	17	79827882	N_Shore	ARHGDIA
cg15533023	-0.0266205	0.0494535	0.590374	0.863819	19	11455260	N_Shore	TMEM205
cg04739880	0.032397	0.0602158	0.590567	0.863819	6	35017865	OpenSea	ANKS1A
cg11207515	-0.0679519	0.126329	0.590649	0.863819	7	146904205	OpenSea	CNTNAP2
cg18006990	0.0141302	0.0263507	0.591795	0.864981	6	43594962	N_Shore	GTPBP2
cg24842354	-0.0311255	0.0580988	0.592142	0.864981	1	2004057	N_Shore	PRKCZ
cg21756476	-0.0422169	0.078965	0.592907	0.865446	15	61182765	OpenSea	RORA
cg23842572	-0.0289615	0.0542082	0.593159	0.865446	17	17030253	OpenSea	MPRIP
cg12741639	-0.0885258	0.165892	0.593594	0.86557	22	37678728	OpenSea	CYTH4
cg02064724	0.074967	0.14089	0.59466	0.865679	14	74179953	N_Shore	PNMA1
cg04180046	0.0750327	0.141245	0.595262	0.865679	7	45002736	Island	MYO1G
cg22927302	0.0331315	0.0623972	0.595434	0.865679	3	50304463	OpenSea	SEMA3B
cg22740603	-0.0258147	0.0486553	0.595722	0.865679	6	33397959	S_Shore	SYNGAP1
cg19586143	-0.0276355	0.0521034	0.595837	0.865679	18	34325134	N_Shore	FHOD3
cg25212453	0.0444361	0.0837946	0.595906	0.865679	17	1509953	Island	SLC43A2
cg05789250	-0.172261	0.325306	0.596433	0.865679	6	31804306	S_Shore	C6orf48;SNORD52
cg09208942	-0.0483587	0.0914101	0.596784	0.865679	14	52794647	OpenSea	PTGER2
cg03131366	0.0509028	0.0962271	0.596815	0.865679	12	2041707	OpenSea
cg25349939	0.0482914	0.0915433	0.597829	0.866642	2	144855085	OpenSea	GTDC1
cg06861736	-0.0952459	0.180804	0.59834	0.866698	22	20918809	OpenSea	MED15
cg12298445	-0.0257222	0.0489031	0.5989	0.866698	11	72438603	S_Shore	ARAP1
cg00771722	-0.0253445	0.0481874	0.598918	0.866698	5	131396253	OpenSea	IL3
cg06817455	-0.0413739	0.0788149	0.599617	0.8668	1	212626474	OpenSea
cg15937073	-0.0801982	0.152802	0.599688	0.8668	1	42384564	S_Shore	HIVEP3
cg02442900	0.0470278	0.0898433	0.600667	0.867708	2	234296642	OpenSea	DGKD
cg24296397	-0.0336626	0.0644289	0.601338	0.868171	3	49692537	S_Shelf	BSN
cg18132076	-0.0683896	0.131141	0.602021	0.868532	6	1970710	OpenSea	GMDS
cg19246761	-0.0774201	0.148567	0.60229	0.868532	1	1549799	N_Shore	MIB2
cg13707943	0.0432789	0.0832026	0.60295	0.868668	9	130706683	N_Shore	FAM102A
cg20272648	-0.0371221	0.0714495	0.603373	0.868668	8	37660108	OpenSea	GPR124
cg01765406	0.0215898	0.0415991	0.603763	0.868668	2	129231478	S_Shelf
cg21585138	0.0468064	0.0901924	0.603787	0.868668	3	50645106	N_Shelf	CISH
cg14656441	-0.048613	0.0937714	0.604165	0.868707	1	39500070	OpenSea	NDUFS5
cg15950273	-0.0633227	0.122531	0.605303	0.869837	14	103367306	OpenSea	TRAF3
cg15474579	0.0351666	0.0681344	0.605759	0.869989	6	36645812	N_Shore	CDKN1A
cg17861836	0.047969	0.0931075	0.606413	0.870423	17	79202505	OpenSea	C17orf56
cg01936839	-0.0245429	0.0477429	0.607208	0.870735	7	27198896	N_Shore
cg06866616	-0.0187992	0.0365826	0.607334	0.870735	1	2455264	N_Shore	PANK4
cg10025514	0.055792	0.108827	0.608185	0.87145	6	156429169	OpenSea
cg13718185	0.0271686	0.0531766	0.609412	0.872597	8	22877275	OpenSea	RHOBTB2
cg14624207	0.0266105	0.0521247	0.60969	0.872597	11	68142198	OpenSea	LRP5
cg09307264	-0.0277541	0.054441	0.610191	0.872809	17	4902281	S_Shore	INCA1;KIF1C
cg03509898	0.0684496	0.134406	0.61056	0.872833	14	104190750	N_Shelf	ZFYVE21
cg21322436	-0.0296014	0.0585124	0.612927	0.87562	7	145812842	N_Shore	CNTNAP2
cg07219844	0.0254646	0.0504316	0.613606	0.87562	10	135123764	S_Shore	ZNF511;TUBGCP2
cg23606396	-0.0339377	0.0672308	0.613703	0.87562	6	29717917	S_Shore	LOC285830
cg01839993	0.0357336	0.0708878	0.6142	0.87562	10	74034644	Island	DDIT4
cg25004427	-0.045849	0.091053	0.614583	0.87562	5	326523	S_Shelf	AHRR
cg11014740	-0.0232222	0.0461479	0.614815	0.87562	2	129079223	N_Shore
cg04944536	-0.0279323	0.0555346	0.614985	0.87562	12	116756890	OpenSea
cg03446062	-0.0280353	0.0560565	0.616986	0.876855	6	14477353	OpenSea
cg17397607	0.056732	0.113474	0.617106	0.876855	2	205403360	OpenSea
cg06585203	-0.0437097	0.08743	0.617117	0.876855	6	159238500	N_Shore	EZR
cg02010738	-0.0619554	0.123979	0.617269	0.876855	19	2095466	Island	C19orf36;MOBKL2A
cg24518098	-0.0650696	0.130405	0.617793	0.877096	1	2146288	S_Shore
cg26076054	-0.209843	0.423097	0.619916	0.877968	5	421317	Island	AHRR
cg03224812	-0.0539298	0.108979	0.620697	0.877968	12	3807404	OpenSea	EFCAB4B
cg00310412	0.0316167	0.0639031	0.620769	0.877968	15	74724918	N_Shore	SEMA7A
cg00300637	-0.0350134	0.0709208	0.62152	0.877968	5	319433	N_Shore	AHRR
cg01439566	-0.0330593	0.06697	0.621558	0.877968	11	113932189	Island	ZBTB16
cg05971148	0.0394479	0.0800242	0.622048	0.877968	7	5568411	N_Shore	ACTB
cg07712198	0.0284273	0.05769	0.622183	0.877968	5	9015582	OpenSea
cg06477444	-0.0404659	0.0821419	0.622271	0.877968	19	50411521	OpenSea	NUP62;IL4I1
cg03980408	-0.0599353	0.122023	0.623298	0.877968	20	1371904	N_Shore	FKBP1A
cg04956244	0.0265583	0.054123	0.623637	0.877968	17	38511592	OpenSea	RARA
cg03745160	0.0319007	0.0650883	0.624053	0.877968	19	17393902	S_Shore	ANKLE1
cg01481251	-0.0787811	0.160844	0.624278	0.877968	11	32912719	N_Shore
cg20674424	-0.0482214	0.0984786	0.624372	0.877968	3	186503527	S_Shore	MIR1248;EIF4A2;SNORA81
cg04517079	0.0266915	0.0545108	0.624379	0.877968	6	41546161	OpenSea	FOXP4
cg02994349	-0.0335155	0.0685218	0.624756	0.877968	1	66999753	S_Shore	SGIP1
cg27635485	0.10838	0.221664	0.624883	0.877968	4	177630793	OpenSea	VEGFC
cg05898092	-0.0515794	0.105522	0.624981	0.877968	17	80022616	N_Shore	DUS1L
cg23793686	0.0597386	0.122229	0.625024	0.877968	15	68133972	S_Shore
cg27241845	-0.0633445	0.129684	0.62523	0.877968	2	233250370	N_Shore
cg02621988	-0.0234921	0.0481446	0.625586	0.877968	17	2498631	S_Shore	PAFAH1B1
cg27430293	0.0615111	0.126158	0.625854	0.877968	16	89069935	N_Shore
cg12462247	-0.0303888	0.0626619	0.627701	0.879178	2	145385132	OpenSea
cg00485194	-0.0853027	0.175912	0.627735	0.879178	3	21792684	OpenSea	ZNF385D
cg10202727	-0.0309731	0.0638815	0.627782	0.879178	8	128810708	S_Shelf	PVT1
cg23233742	0.0388539	0.0803178	0.628561	0.879773	5	139077894	S_Shore
cg07257768	-0.0475779	0.0985257	0.629168	0.880124	6	30684736	N_Shore	MDC1
cg08806699	0.0669405	0.139037	0.63019	0.880223	1	10057970	Island	RBP7
cg06551997	-0.0548375	0.113938	0.630308	0.880223	17	33815451	S_Shore	SLFN12L
cg05051464	0.0265441	0.0551728	0.630439	0.880223	1	19811322	N_Shore	CAPZB
cg19016062	-0.0537535	0.111829	0.630746	0.880223	10	5904561	OpenSea	ANKRD16
cg11868595	-0.0515685	0.107621	0.63182	0.880223	6	32191226	OpenSea	NOTCH4
cg03877174	-0.0371709	0.0776055	0.631958	0.880223	17	4923126	OpenSea	KIF1C
cg02385153	0.0277697	0.0580292	0.632261	0.880223	5	404766	OpenSea	AHRR;LOC100310782
cg24931658	-0.0296382	0.061959	0.6324	0.880223	8	21914524	Island	EPB49
cg00315394	0.0331427	0.0692929	0.632438	0.880223	5	179232165	N_Shore	MGAT4B;SQSTM1
cg25305703	0.063397	0.132761	0.632986	0.880491	8	128378218	OpenSea
cg10479082	-0.0727855	0.153173	0.634655	0.880742	7	28996639	Island	TRIL
cg00396865	0.0325627	0.0685412	0.634728	0.880742	9	139620597	N_Shore	SNHG7;SNORA43
cg02611085	-0.0314807	0.0663161	0.634996	0.880742	7	128550410	Island	KCP
cg16043888	-0.0357492	0.0753616	0.635237	0.880742	19	6670865	OpenSea	TNFSF14
cg02644867	-0.0412422	0.0869849	0.635407	0.880742	19	1271057	S_Shore	C19orf23;CIRBP
cg12749559	-0.0322735	0.0681148	0.635635	0.880742	1	167904284	N_Shore	BRP44
cg01750611	0.0305231	0.0644245	0.635657	0.880742	17	27072015	S_Shore	TRAF4
cg18651578	-0.0338694	0.0716493	0.63642	0.881282	20	5844315	OpenSea	C20orf196
cg15302379	0.0787505	0.166761	0.636758	0.881282	10	102821848	Island	KAZALD1
cg13074055	0.0558962	0.118922	0.638338	0.882975	14	106329206	OpenSea
cg06085743	0.0327059	0.0696882	0.638842	0.883179	1	1245014	Island	PUSL1
cg13828047	0.0230132	0.0491594	0.639689	0.883856	15	75182130	N_Shore	MPI
cg25996077	-0.0364338	0.0781554	0.641093	0.884604	2	228331319	OpenSea
cg25205699	-0.0494011	0.106022	0.64125	0.884604	4	37246280	Island	KIAA1239
cg22266211	-0.0492602	0.105861	0.641694	0.884604	17	46662371	S_Shelf
cg23309670	-0.0432118	0.092882	0.641764	0.884604	6	36756830	OpenSea	CPNE5
cg13976502	-0.0310626	0.0668857	0.642352	0.884604	14	74227875	S_Shore	C14orf43
cg19014730	-0.0386686	0.0833383	0.642651	0.884604	6	35635985	OpenSea	FKBP5
cg14007706	-0.036308	0.0783229	0.642958	0.884604	19	6459035	N_Shore	SLC25A23
cg10843276	0.0566031	0.12228	0.643438	0.884604	4	726697	S_Shore	PCGF3
cg18476604	-0.0288733	0.0623766	0.643446	0.884604	22	30721543	N_Shore	TBC1D10A
cg25464840	0.0552439	0.119617	0.644196	0.885144	10	14372910	OpenSea	FRMD4A
cg27615603	0.021913	0.0475919	0.645203	0.885621	16	31213045	N_Shore	PYCARD
cg14365070	-0.0233437	0.0507392	0.645465	0.885621	17	48041570	Island
cg07723659	-0.0289929	0.0630472	0.645617	0.885621	19	46318918	Island	SYMPK;RSPH6A
cg05500734	-0.0339335	0.0739929	0.646518	0.886152	7	73437649	OpenSea
cg04770751	-0.0673933	0.147271	0.647229	0.886152	19	7701662	Island	STXBP2
cg07654588	0.0338069	0.0739144	0.647399	0.886152	3	17782211	N_Shore	TBC1D5
cg11739148	-0.0326761	0.07145	0.647435	0.886152	15	31622112	S_Shore	KLF13
cg18181703	0.0406816	0.0896114	0.649845	0.888959	17	76354621	N_Shore	SOCS3
cg00756943	-0.0550354	0.121378	0.650245	0.889016	15	91208460	Island
cg02162324	0.0273506	0.0605044	0.651238	0.889881	16	67196462	N_Shore	HSF4;FBXL8
cg20534585	-0.0459286	0.101737	0.651671	0.889982	3	196373598	OpenSea	LRRC33
cg13672514	-0.0327899	0.0730426	0.653493	0.891979	12	123869502	S_Shore	SETD8
cg23219570	0.0359005	0.0802513	0.654622	0.893027	12	4488893	OpenSea	FGF23
cg09874754	-0.0199053	0.0447521	0.656471	0.893486	1	36574629	OpenSea
cg05318210	0.030993	0.0697033	0.656579	0.893486	2	145780010	OpenSea
cg20695936	-0.0386161	0.0868578	0.656616	0.893486	1	25257624	Island	RUNX3
cg00010445	-0.0286576	0.0646835	0.657735	0.893486	19	14089630	Island	RFX1
cg19696491	0.0590184	0.133366	0.658105	0.893486	15	78857124	N_Shore	CHRNA5
cg02639359	-0.036762	0.0831984	0.658591	0.893486	19	17862017	S_Shelf	FCHO1
cg16649298	0.0437305	0.0990603	0.658885	0.893486	7	158664174	OpenSea	WDR60
cg17631390	0.0357035	0.081016	0.659432	0.893486	15	42174823	Island	SPTBN5
cg16254309	-0.0462331	0.105094	0.659995	0.893486	7	145814152	S_Shore	CNTNAP2
cg16178855	-0.0250319	0.0569447	0.660239	0.893486	20	56269979	OpenSea	PMEPA1
cg06663317	0.0273781	0.0622915	0.660288	0.893486	16	56641101	N_Shore	MT2A
cg11095099	-0.0273391	0.0622693	0.660628	0.893486	3	195604374	S_Shelf	TNK2
cg15726557	-0.0418142	0.0953047	0.660848	0.893486	19	617267	Island	POLRMT
cg05668853	0.0323385	0.0737641	0.661094	0.893486	17	27044169	Island	RAB34
cg26038582	-0.124045	0.283311	0.661501	0.893486	1	42384390	S_Shore	HIVEP3
cg14295110	-0.0275834	0.0630848	0.661934	0.893486	15	92395641	N_Shore	SLCO3A1
cg11152384	-0.123091	0.281557	0.661981	0.893486	11	68934300	OpenSea
cg01899089	0.0377088	0.0864584	0.662728	0.893486	5	369969	N_Shore	AHRR
cg09861057	-0.0368005	0.0843825	0.662753	0.893486	1	154492947	OpenSea	TDRD10
cg14074174	-0.0260865	0.0598206	0.662779	0.893486	19	7986206	S_Shore	SNAPC2
cg25157472	0.018183	0.0417213	0.662967	0.893486	3	12996362	OpenSea	IQSEC1
cg16288101	0.140092	0.322321	0.663828	0.893486	14	88621538	OpenSea
cg18394567	0.0209794	0.0482772	0.66388	0.893486	17	2758375	S_Shore	RAP1GAP2
cg03061612	-0.034223	0.0787555	0.663891	0.893486	20	30496009	OpenSea	TTLL9
cg01724917	-0.069461	0.159892	0.66398	0.893486	16	17563028	OpenSea	XYLT1
cg22947000	0.0420801	0.0971651	0.664957	0.893855	16	81272281	OpenSea	BCMO1
cg06096805	-0.0217801	0.0502944	0.664976	0.893855	9	130743943	S_Shore	FAM102A
cg04221461	0.0361125	0.0837615	0.66637	0.893982	1	243877024	OpenSea	AKT3
cg14371731	0.116761	0.270885	0.666443	0.893982	10	81003175	Island	ZMIZ1
cg04491089	0.0417292	0.0968121	0.666444	0.893982	16	84151300	S_Shore	MBTPS1
cg10959726	0.0532442	0.12397	0.667566	0.893982	17	6917614	Island	C17orf49;RNASEK
cg04276669	0.0339325	0.0790625	0.667788	0.893982	4	26319867	N_Shore	RBPJ
cg12771187	0.0512242	0.119373	0.667844	0.893982	7	116152010	OpenSea
cg12158535	-0.0277694	0.064732	0.66793	0.893982	14	105857250	OpenSea	PACS2
cg01127300	-0.0487304	0.113707	0.668242	0.893982	22	38614796	S_Shelf
cg06610125	0.045048	0.105296	0.668781	0.893982	11	133823700	N_Shore	IGSF9B
cg01062937	0.0170103	0.039788	0.668998	0.893982	16	88537260	Island	ZFPM1
cg05379350	0.0270442	0.0633912	0.669653	0.893982	17	27917157	N_Shore	GIT1
cg02388253	-0.0476207	0.111893	0.670405	0.893982	9	123640363	S_Shore	PHF19
cg22805381	0.0360414	0.0847055	0.670479	0.893982	14	51760188	OpenSea
cg04732968	0.0218594	0.0513846	0.670539	0.893982	3	13933460	N_Shelf
cg20533899	-0.0397815	0.0935487	0.670655	0.893982	11	76381105	N_Shore	LRRC32
cg01015663	-0.0260847	0.0614399	0.67116	0.893982	1	23729692	OpenSea	TCEA3
cg26703507	-0.0299024	0.0705043	0.671477	0.893982	2	113404661	S_Shore	SLC20A1
cg16734795	-0.0315418	0.0744034	0.671617	0.893982	19	47839187	OpenSea	GPR77
cg15614653	0.030513	0.0720735	0.672033	0.893982	2	129104464	S_Shore
cg21572722	0.0177225	0.0418968	0.672292	0.893982	6	11044894	Island	ELOVL2
cg22539182	-0.0326616	0.0773184	0.672711	0.89406	10	850393	N_Shore
cg09256832	0.0602917	0.143002	0.673306	0.89437	1	9382878	OpenSea	SPSB1
cg02935272	-0.0309191	0.0737136	0.674888	0.895219	18	3067385	Island	MYOM1
cg14765414	0.015553	0.0371052	0.6751	0.895219	13	113652335	N_Shelf	MCF2L
cg14975410	-0.0317759	0.0758573	0.675296	0.895219	3	171180070	S_Shore
cg04163119	0.0302736	0.0722935	0.675391	0.895219	6	41754006	Island	PRICKLE4;TOMM6
cg25587091	-0.0446952	0.106929	0.675954	0.895485	15	66125463	OpenSea
cg14119236	0.0596784	0.142953	0.676336	0.895512	12	4489075	OpenSea	FGF23
cg12095353	0.0230439	0.0555043	0.678015	0.896127	12	125369577	OpenSea
cg14899065	-0.024916	0.0601621	0.678766	0.896127	15	81587108	OpenSea	IL16
cg06670463	-0.0694324	0.167681	0.67882	0.896127	4	103749966	S_Shore	UBE2D3
cg06795233	-0.0459281	0.110997	0.679038	0.896127	2	219737392	N_Shore	WNT6
cg27526649	0.0334185	0.0807971	0.67916	0.896127	1	208132004	N_Shore
cg10317175	-0.0214548	0.0519003	0.679324	0.896127	10	25247855	OpenSea
cg01300096	0.0209402	0.0506867	0.679511	0.896127	6	33384490	N_Shore	CUTA
cg02672759	0.0473881	0.114809	0.679786	0.896127	19	39739058	Island
cg15775914	-0.0306494	0.0743223	0.680058	0.896127	1	241799084	N_Shelf	CHML;OPN3
cg17936236	-0.0211993	0.0515658	0.68099	0.896274	1	167520305	N_Shelf	CREG1
cg12616487	0.019002	0.0462592	0.68124	0.896274	11	62379063	N_Shore	ROM1;EML3
cg12979844	0.0448996	0.109311	0.681255	0.896274	13	46425929	OpenSea	SIAH3
cg13526040	0.201143	0.492988	0.683268	0.897429	11	57093322	S_Shore	TNKS1BP1
cg17580614	-0.0619241	0.151873	0.683467	0.897429	17	15849512	Island	ADORA2B
cg10493185	-0.0232977	0.0571541	0.683545	0.897429	17	38261988	OpenSea
cg18151030	0.0463428	0.113702	0.683582	0.897429	21	43222961	S_Shore	PRDM15
cg19804488	-0.0196456	0.0483023	0.684212	0.897767	17	73760363	N_Shore	GALK1
cg02402368	0.0497683	0.122509	0.684565	0.897767	8	6420726	N_Shelf	ANGPT2;MCPH1
cg08548559	0.0405704	0.100119	0.685314	0.898273	22	31686097	N_Shore	PIK3IP1
cg16622652	0.0276692	0.0684325	0.685971	0.898658	7	100304425	S_Shore	POP7
cg06972908	0.0318109	0.0789615	0.687047	0.899592	16	30488321	S_Shelf	ITGAL
cg15736127	0.0218128	0.0542794	0.687786	0.899697	2	157292127	Island	GPD2
cg02341571	-0.0218221	0.0544529	0.688603	0.899697	15	44968935	OpenSea	PATL2
cg19137417	-0.051364	0.128194	0.688661	0.899697	17	79362935	S_Shore
cg06106428	0.0309873	0.077436	0.689034	0.899697	11	110584327	S_Shore	ARHGAP20
cg06001419	-0.0241684	0.060469	0.68939	0.899697	7	4717725	N_Shelf
cg07042014	0.0280558	0.070229	0.689532	0.899697	14	24783620	N_Shore	LTB4R
cg11984971	-0.0607143	0.152101	0.689767	0.899697	4	54765826	OpenSea
cg05214460	0.0444028	0.111339	0.690034	0.899697	10	111766841	N_Shore	ADD3
cg24540678	-0.0271656	0.0682926	0.69079	0.89987	8	28258603	N_Shore
cg05138138	-0.0415355	0.104482	0.690972	0.89987	2	106764528	OpenSea	UXS1
cg19641804	0.0209974	0.0529595	0.691751	0.89987	12	54653065	OpenSea	CBX5
cg08928675	-0.0275245	0.0694634	0.691925	0.89987	7	5528044	Island	FBXL18
cg00534318	-0.0205583	0.0519659	0.692393	0.89987	3	129032826	N_Shore
cg06759971	-0.0215862	0.054591	0.692535	0.89987	16	85116424	OpenSea	KIAA0513
cg10676309	0.0207244	0.0524609	0.69281	0.89987	5	137685565	N_Shelf
cg22103219	0.0276677	0.0701005	0.693075	0.89987	7	101934892	N_Shore	SH2B2
cg03539717	0.0172022	0.0436844	0.693741	0.900263	19	13065086	N_Shelf	GADD45GIP1
cg13809441	-0.038738	0.0987307	0.694792	0.900657	6	6737631	OpenSea
cg11940960	-0.0259548	0.0664142	0.695944	0.900657	21	34913894	N_Shore	SON;GART
cg08881175	0.0350495	0.0898162	0.696363	0.900657	10	130832393	OpenSea
cg19683780	-0.0246756	0.0632563	0.69647	0.900657	8	42907576	N_Shelf
cg06226150	-0.0249669	0.0640663	0.696756	0.900657	20	62369956	Island	SLC2A4RG;LIME1
cg26257411	-0.0169435	0.0435113	0.696976	0.900657	6	33397122	S_Shore	SYNGAP1
cg07029024	-0.0269648	0.0694141	0.697673	0.900657	11	65249342	S_Shelf
cg04209460	0.0255035	0.0657357	0.698038	0.900657	17	4711018	S_Shore	PLD2
cg22400959	0.0425221	0.109706	0.698312	0.900657	1	3458577	N_Shore	MEGF6
cg02793162	0.0277309	0.0716094	0.69857	0.900657	15	68958534	OpenSea	CORO2B
cg06672753	-0.0274168	0.0708264	0.698683	0.900657	19	35531990	Island	HPN
cg23320649	-0.0226899	0.0586806	0.699002	0.900657	3	50604613	N_Shore	C3orf18
cg09940677	-0.0189299	0.0489834	0.699159	0.900657	14	103415458	OpenSea	CDC42BPB
cg19719391	-0.030911	0.080001	0.699214	0.900657	4	26789915	OpenSea
cg13127741	-0.0207896	0.0538596	0.6995	0.900657	20	31331821	S_Shore	COMMD7
cg05661533	-0.0294867	0.0764891	0.699865	0.900658	5	1495043	Island	LPCAT1
cg05059607	0.0356671	0.092677	0.700345	0.900808	17	65488100	OpenSea	PITPNC1
cg07456681	-0.0239744	0.0626647	0.70203	0.90231	16	15146876	N_Shelf	NTAN1
cg11390978	-0.032128	0.0842629	0.702993	0.90231	19	16986831	Island	SIN3B
cg07807026	0.021004	0.0550993	0.703053	0.90231	12	2041581	OpenSea
cg23110422	-0.0460508	0.121066	0.703665	0.90231	21	40182073	S_Shelf	ETS2
cg17359265	-0.0164123	0.0432221	0.704153	0.90231	5	178567126	S_Shore	ADAMTS2
cg14179389	-0.0904829	0.23846	0.704356	0.90231	1	92947961	Island	GFI1
cg25189904	-0.0693367	0.182846	0.704533	0.90231	1	68299493	S_Shore	GNG12
cg25629790	-0.0223709	0.0590085	0.704604	0.90231	1	53527412	N_Shore	PODN
cg27423838	0.0344806	0.091055	0.704926	0.90231	3	39388759	OpenSea
cg00255726	-0.0374753	0.0990481	0.705167	0.90231	8	21769114	N_Shore	DOK2
cg08160085	0.0891314	0.235938	0.705598	0.90231	12	2045730	OpenSea
cg23329061	0.0241577	0.0640519	0.706055	0.90231	3	32914427	OpenSea	TRIM71
cg05394800	-0.0292905	0.077715	0.706251	0.90231	13	50707050	N_Shore
cg20902353	-0.0216021	0.0574082	0.706702	0.902421	14	94425114	OpenSea	ASB2
cg00122944	-0.0296391	0.0789556	0.707371	0.90281	10	6227266	OpenSea	PFKFB3
cg04304450	-0.0233458	0.062353	0.708097	0.902854	22	43525431	OpenSea	BIK
cg16151960	0.0233865	0.0624704	0.708136	0.902854	5	133890280	OpenSea	PHF15
cg16336872	0.021728	0.0581521	0.708672	0.902854	5	435267	OpenSea	AHRR
cg21552014	-0.0317217	0.08506	0.709198	0.902854	3	146026497	OpenSea
cg22749855	0.0372792	0.0999733	0.709229	0.902854	17	76353952	N_Shore	SOCS3
cg22053945	0.0446492	0.120522	0.711035	0.904245	17	46651360	N_Shelf	HOXB3
cg13085976	-0.0247359	0.0668455	0.711348	0.904245	9	140171189	N_Shore	C9orf167
cg13787850	-0.0375043	0.101376	0.711417	0.904245	9	102195951	OpenSea
cg25625514	0.0386107	0.104582	0.711987	0.904505	11	76535564	OpenSea
cg16151538	-0.0200871	0.0545981	0.712942	0.905253	20	33676388	N_Shelf	TRPC4AP
cg03604424	0.0258133	0.0702817	0.713408	0.905381	5	14171590	OpenSea	TRIO
cg15428620	-0.0161332	0.0440633	0.714263	0.905947	10	102792835	S_Shore	SFXN3
cg24039042	0.0687181	0.187906	0.714586	0.905947	6	170580947	Island
cg06283478	-0.0287488	0.0787364	0.715017	0.906029	4	7649606	S_Shore	SORCS2
cg05358758	0.0455042	0.124834	0.715471	0.906142	12	52947004	OpenSea	KRT71
cg01035068	0.0302271	0.0830699	0.715951	0.906285	16	89627855	Island	RPL13;SNORD68
cg24109116	-0.0174075	0.0481108	0.717486	0.907764	7	99725975	S_Shore	MBLAC1
cg08006956	0.0279176	0.0773405	0.718122	0.907846	19	18418056	N_Shelf	LSM4
cg13782866	-0.0314881	0.0873558	0.718504	0.907846	1	231761845	N_Shore	TSNAX-DISC1;DISC1
cg08666707	-0.023501	0.0653393	0.719089	0.907846	6	41456441	OpenSea
cg16526047	-0.0393335	0.109433	0.719273	0.907846	1	949893	S_Shore	ISG15
cg26132737	0.0684995	0.190835	0.719636	0.907846	2	198029141	Island	ANKRD44
cg11907477	-0.0442831	0.123422	0.71975	0.907846	6	156828989	OpenSea
cg06759309	0.0215842	0.060596	0.721692	0.909087	6	139699305	S_Shelf
cg22143809	0.0151714	0.0426839	0.722263	0.909087	7	128500290	N_Shelf
cg07941108	0.0290382	0.0817013	0.722275	0.909087	14	90741814	OpenSea
cg03473042	-0.0235664	0.0663755	0.722555	0.909087	9	137000014	N_Shore	WDR5
cg09012001	-0.0159192	0.0448396	0.72257	0.909087	1	19250279	OpenSea	IFFO2
cg12729894	0.0280213	0.0795876	0.724778	0.911295	11	1774378	N_Shore	HCCA2;CTSD
cg14852355	-0.0201618	0.0573261	0.725061	0.911295	15	74238744	OpenSea	LOXL1
cg07632771	-0.0246181	0.0701562	0.72566	0.911437	7	148611823	OpenSea
cg11566172	0.0213222	0.0608213	0.72591	0.911437	1	159751352	Island	DUSP23
cg06435765	0.0364616	0.104308	0.726672	0.911931	18	596713	OpenSea	CLUL1
cg13131501	-0.0201926	0.0579203	0.727369	0.912285	1	145508262	S_Shore	RBM8A
cg20984065	-0.024377	0.0700088	0.727691	0.912285	3	51745321	S_Shelf	GRM2
cg12622182	0.0238518	0.0687267	0.728552	0.912506	1	38513641	Island	POU3F1
cg06951627	-0.0355959	0.102637	0.728732	0.912506	6	26196580	N_Shore
cg09121543	0.0147228	0.0425034	0.729048	0.912506	17	61774794	N_Shelf	LIMD2
cg15108334	-0.0267825	0.0774802	0.729591	0.912506	6	133137167	S_Shore	RPS12;SNORD100;SNORA33
cg00566158	-0.0287811	0.0833002	0.72971	0.912506	7	157461108	OpenSea	PTPRN2
cg24033122	0.118796	0.345664	0.73109	0.913564	16	30485383	Island	ITGAL
cg16589830	0.0190572	0.0554948	0.731294	0.913564	1	212284214	OpenSea
cg21279603	0.023186	0.0678411	0.732524	0.914639	21	46963527	S_Shore	SLC19A1
cg04666465	0.0395031	0.116299	0.734106	0.915582	16	23520563	N_Shore	GGA2
cg20513976	-0.0153213	0.0451429	0.734311	0.915582	20	62367893	N_Shore	LIME1
cg20563269	0.0271379	0.0799835	0.734389	0.915582	2	129104576	S_Shore
cg00071265	-0.042938	0.127333	0.735958	0.916196	20	60717158	N_Shore	PSMA7
cg18397998	0.0205541	0.0611296	0.736691	0.916196	1	2125243	N_Shore	C1orf86;LOC100128003
cg10255761	-0.0270478	0.0804477	0.736708	0.916196	3	49210029	S_Shore	KLHDC8B
cg03832440	0.0673859	0.201637	0.738233	0.916196	17	14207241	Island	HS3ST3B1;MGC12916
cg09935388	0.0575647	0.172348	0.738377	0.916196	1	92947588	Island	GFI1
cg05946118	-0.0162785	0.048913	0.739282	0.916196	16	8985638	OpenSea
cg02657160	-0.0317407	0.0955579	0.739767	0.916196	3	98311063	N_Shore	CPOX
cg19925780	0.0368826	0.111223	0.740184	0.916196	1	101509557	OpenSea
cg06483559	-0.0166973	0.0503945	0.740394	0.916196	11	123624914	OpenSea	OR6X1
cg04811945	-0.0190244	0.0575416	0.740931	0.916196	4	15779709	N_Shore	CD38
cg15570293	-0.0369549	0.1118	0.740988	0.916196	19	2327692	N_Shore	LSM7;SPPL2B
cg05877788	0.0291077	0.0881912	0.741361	0.916196	17	27899874	Island	TP53I13
[truncated: 478 more rows]

## Sheet: Excel Table S4
Table S4. Associations between PAH clusters and 5-MC across exposure windows and smoking-related CpG sites Generalized estimation equation models were used, accouting for repeat measures and adjusting for age, BMI, county of residence, education, socioeconomic status, and estimated cell type proportions CpG sites that passed the Bonferroni threshold of 0.05/2477= 2.02e-05 are bold faced.
	Polycyclic Aromatic Hydrocarbon (PAH) Clusters									5-Methylcrysene (5-MC)
	PAH33: Childhood exposure			PAH31: Current exposure			PAH36: Cumulative exposure			5-MC: Childhood exposure			5-MC: Current exposure			5-MC: Cumulative exposure
probeID	coefficient	SE	P	coefficient	SE	P	coefficient	SE	P	coefficient	SE	P	coefficient	SE	P	coefficient	SE	P	CHR	pos	Relation_to_Island	Gene Symbol
cg05575921	-0.0564705	0.0367803	0.124699	-0.135452	0.0357211	0.000149488	-0.0876709	0.0416427	0.0352641	-0.00197701	0.000686974	0.00400389	-0.0341732	0.00719606	2.04548e-06	-0.000813888	0.000240869	0.00072758	5	373378	N_Shore	AHRR
cg09219877	-0.107825	0.0224176	1.5105e-06	-0.0229654	0.0251404	0.360988	-0.0829129	0.0277436	0.00280311	-0.00170519	0.000438455	0.000100618	-0.00713738	0.00555167	0.198573	-0.000375972	0.000159267	0.0182438	16	2287294	Island	DNASE1L2
cg09938479	-0.145277	0.0336994	1.62536e-05	-0.110143	0.0380224	0.00377013	-0.18297	0.0382332	1.70444e-06	-0.00277053	0.000722014	0.000124432	-0.0265539	0.00759052	0.000468236	-0.00115405	0.000247759	3.19378e-06	1	178455912	Island
cg21268659	-0.100946	0.0257478	8.83335e-05	-0.0445888	0.0186259	0.0166697	-0.0935883	0.0260119	0.000320797	-0.00143915	0.000443361	0.00117043	-0.000763677	0.00460669	0.868334	-0.00031784	0.000153321	0.0381694	7	129403187	S_Shore
cg20912205	-0.0602653	0.0155451	0.000105836	-0.028266	0.0173855	0.103984	-0.0582668	0.0175509	0.000900554	-0.00105454	0.000312189	0.000730432	-0.00642038	0.00405577	0.113416	-0.000319379	0.000118578	0.00707265	3	50337305	S_Shore	NAT6;HYAL3
cg20059928	-0.144086	0.0385091	0.000182839	-0.142987	0.0381283	0.000176725	-0.175981	0.0425722	3.56958e-05	-0.00342833	0.000655262	1.67689e-07	-0.0364583	0.00789806	3.90991e-06	-0.00122732	0.000248205	7.62371e-07	15	40361485	OpenSea
cg26077378	-0.151544	0.0413597	0.000248252	-0.0504242	0.0472672	0.286067	-0.174238	0.0526024	0.000925124	-0.00248612	0.000774309	0.00132385	-0.0128659	0.0101436	0.204666	-0.000862329	0.00029837	0.00385081	3	21792857	OpenSea	ZNF385D
cg10211873	-0.0525781	0.0144662	0.000278473	-0.0273071	0.0147882	0.0648123	-0.0590626	0.0155483	0.000145485	-0.000608054	0.000298152	0.0414093	-0.00474305	0.00334291	0.155946	-0.000178559	0.000104935	0.0888267	16	85116513	OpenSea	KIAA0513
cg09039672	-0.0464364	0.012871	0.000308759	-0.0141262	0.0143995	0.326583	-0.0350939	0.0145873	0.0161375	-0.000881092	0.000258163	0.000642684	-0.00219853	0.00323237	0.496403	-0.000161187	0.000100563	0.108967	12	52367989	OpenSea	ACVR1B
cg19641804	-0.0623194	0.0173364	0.000324735	-0.0434593	0.0200402	0.0301122	-0.0655714	0.021056	0.0018448	-0.00135339	0.000387184	0.0004732	-0.00814893	0.00448899	0.0694756	-0.000377964	0.000133563	0.00465686	12	54653065	OpenSea	CBX5
cg07990556	-0.0523976	0.014679	0.000357598	-0.0157795	0.0138264	0.253762	-0.050806	0.0162423	0.00175998	-0.000823538	0.000290735	0.00461707	-0.00289163	0.00320166	0.366438	-0.000205781	9.69618e-05	0.0338136	4	159792176	OpenSea	FNIP2
cg01715384	-0.0534382	0.0151328	0.000413541	-0.0242333	0.0143387	0.0910152	-0.0562867	0.0145547	0.000110067	-0.000673128	0.000274922	0.014348	-0.00315504	0.00361876	0.383288	-0.000229129	9.47911e-05	0.0156405	1	41853403	OpenSea
cg19220282	-0.149768	0.0424408	0.000417351	-0.0372698	0.0400784	0.352411	-0.134893	0.0452103	0.00284803	-0.00241798	0.000902559	0.00738371	-0.00588209	0.00846113	0.486936	-0.000466975	0.000309706	0.131606	2	65217528	S_Shore	SLC1A4
cg01076459	-0.0687178	0.0195665	0.000444734	-0.0734991	0.018045	4.63923e-05	-0.0932644	0.0204866	5.30252e-06	-0.00103887	0.000412558	0.0117982	-0.00800855	0.00403904	0.0473916	-0.000364766	0.000139211	0.00878711	17	2908230	OpenSea	RAP1GAP2
cg09578155	-0.0450068	0.0128385	0.000455573	0.00188181	0.0133663	0.888037	-0.033811	0.0149637	0.0238505	-0.000653028	0.000266247	0.0141782	0.000525837	0.00301045	0.861339	-8.20356e-05	9.38653e-05	0.382134	11	68141470	OpenSea	LRP5
cg20580833	-0.102128	0.0291835	0.000466095	-0.0213538	0.0252103	0.396979	-0.100955	0.0303409	0.00087672	-0.00166109	0.000567053	0.00339685	-0.00613851	0.0063927	0.336936	-0.000508195	0.000187574	0.0067426	10	99628950	OpenSea	CRTAC1
cg04070976	-0.0777757	0.0226047	0.000580246	-0.0228776	0.0226431	0.312325	-0.0764998	0.0245046	0.00179713	-0.00130815	0.000437878	0.00281301	-0.00328008	0.00492572	0.50547	-0.000327408	0.000146921	0.0258497	17	73577422	OpenSea
cg10696445	-0.0751358	0.0218536	0.000585699	-0.0324142	0.0195956	0.0980959	-0.0558166	0.0241977	0.0210723	-0.00164141	0.000381292	1.67084e-05	-0.0108233	0.00438619	0.0136024	-0.000430218	0.000148088	0.00367077	11	1314859	N_Shore	TOLLIP
cg06478823	-0.110255	0.0330423	0.000847569	-0.0316927	0.0291884	0.277568	-0.10358	0.0338906	0.0022409	-0.00181332	0.00059007	0.00211872	-0.00921788	0.00612954	0.132622	-0.000428989	0.000188804	0.0230784	16	20774873	OpenSea	ACSM3
cg14030904	-0.103918	0.0314316	0.000945867	-0.0769913	0.0301944	0.0107768	-0.115874	0.0349547	0.00091652	-0.00169569	0.000645808	0.00864755	-0.0148596	0.00728966	0.0415048	-0.000663967	0.000215435	0.00205628	6	149806732	OpenSea	ZC3H12D
cg09445967	-0.0483551	0.0149294	0.00119987	-0.0352538	0.0149695	0.0185203	-0.0480422	0.0170626	0.00486796	-0.000607617	0.000284776	0.03287	-0.007783	0.0034202	0.0228702	-0.000222521	0.000107991	0.0393461	11	60634850	OpenSea	ZP1
cg21920570	-0.068834	0.0213891	0.0012901	-0.00403528	0.0185199	0.827516	-0.0540816	0.0235615	0.0217137	-0.000754375	0.000415387	0.0693585	0.00487926	0.00401048	0.223746	-6.46324e-05	0.000142183	0.649416	11	63766787	Island	MACROD1
cg12212103	-0.0567859	0.0177661	0.00139201	-0.0170777	0.0170093	0.315366	-0.0469496	0.0188495	0.0127467	-0.00097176	0.000378302	0.0102068	-0.00488412	0.00368645	0.185209	-0.000209689	0.000121977	0.0855972	17	48231729	S_Shelf
cg04539476	-0.046649	0.0147394	0.00155125	-0.0159176	0.0145569	0.274185	-0.0418102	0.0155087	0.00701961	-0.000618628	0.000318835	0.0523463	-0.00354456	0.00380453	0.351508	-0.000146679	0.000112187	0.191059	14	23351487	OpenSea	REM2
cg00198594	-0.0714084	0.0227721	0.00171393	-0.0337419	0.0197735	0.0879302	-0.0636362	0.0233416	0.00640477	-0.000938553	0.000449544	0.0368169	-0.00409756	0.00480367	0.393656	-0.000271601	0.000151154	0.0723593	3	192734341	OpenSea
cg20698421	-0.100114	0.0331173	0.00250265	-0.0421147	0.0305637	0.168224	-0.102687	0.0361712	0.00452672	-0.00168507	0.000700353	0.0161269	-0.00552536	0.00685738	0.420385	-0.000352719	0.000248787	0.156263	2	65217623	S_Shore	SLC1A4
cg11152384	-0.143946	0.0476387	0.0025142	-0.0818069	0.0460002	0.0753374	-0.214905	0.0497249	1.54713e-05	-0.00195435	0.000940538	0.0377184	-0.00483347	0.00967589	0.617401	-0.000818056	0.000326586	0.0122495	11	68934300	OpenSea
cg07312601	-0.0538183	0.0178536	0.00257474	-0.0383227	0.0167199	0.0219031	-0.0762207	0.0202502	0.000167259	-0.000689443	0.000375464	0.0663221	-0.00949463	0.00361604	0.00864714	-0.000367857	0.00013031	0.00475849	1	19583887	OpenSea	MRTO4
cg07456681	-0.0619503	0.0205828	0.00261418	-0.0261112	0.0183676	0.155144	-0.0649678	0.022731	0.00426172	-0.00125502	0.000374747	0.000811127	-0.00515028	0.00386174	0.182313	-0.000320824	0.000129958	0.0135617	16	15146876	N_Shelf	NTAN1
cg07602659	-0.0589597	0.019661	0.00271032	-0.0310522	0.0202709	0.125557	-0.050306	0.0242272	0.0378549	-0.000567483	0.000395951	0.151796	-0.00558774	0.00446593	0.210864	-6.08308e-05	0.000140491	0.665025	17	80844196	OpenSea	TBCD
cg03140135	-0.0434037	0.014496	0.00275172	-0.0399493	0.0174936	0.022392	-0.0491028	0.0166182	0.00312906	-0.000765414	0.000310644	0.0137412	-0.00606565	0.00362331	0.0941186	-0.000235778	0.000114555	0.0395701	12	13350820	OpenSea	EMP1
cg02503850	-0.0733512	0.0245036	0.00275806	-0.0322929	0.0217952	0.138433	-0.0731273	0.0265515	0.00588423	-0.000612503	0.000557805	0.272178	-0.00443027	0.00486045	0.362036	-0.000216234	0.000183251	0.238005	10	72432552	Island	ADAMTS14
cg18621256	-0.0470139	0.015736	0.00281113	-0.0417189	0.015773	0.00817038	-0.0603574	0.0177194	0.000658516	-0.000499276	0.00033851	0.140234	-0.0100985	0.00355503	0.00450247	-0.000287227	0.000113294	0.0112367	10	119221444	OpenSea
cg00178850	-0.0953798	0.0321363	0.00299767	-0.117749	0.0301024	9.1686e-05	-0.139461	0.0363746	0.000126073	-0.00194515	0.000678845	0.00416513	-0.0262144	0.00699686	0.000179251	-0.000773852	0.000244137	0.00152572	1	236559675	S_Shore	EDARADD
cg01479232	-0.10634	0.035947	0.00309401	-0.113494	0.0326331	0.000505363	-0.138711	0.0408202	0.000678548	-0.00183529	0.000771149	0.0173154	-0.0250033	0.00850101	0.0032693	-0.000706193	0.000274406	0.0100665	20	748992	OpenSea	C20orf54
cg21035875	0.105114	0.0359225	0.00343193	0.10644	0.0330027	0.00125885	0.121223	0.0375399	0.0012415	0.00204787	0.000648511	0.00158961	0.0252744	0.00682272	0.000211852	0.000693422	0.000201506	0.000579138	6	32116931	Island	PRRT1
cg06585203	-0.0848356	0.0290169	0.00345938	-0.0448614	0.0271728	0.0987445	-0.0976752	0.0310731	0.00166996	-0.0018272	0.000567683	0.00128772	-0.00969513	0.0061183	0.113055	-0.000545038	0.000190354	0.00419263	6	159238500	N_Shore	EZR
cg10420527	-0.0452504	0.0155516	0.00361779	-0.0215831	0.014681	0.141524	-0.0458025	0.0164433	0.00534477	-0.000571258	0.000322554	0.0765532	-0.000746652	0.00322988	0.817182	-0.000175283	0.000102421	0.0870074	11	68138505	OpenSea	LRP5
cg25212025	-0.0889903	0.030617	0.00365425	-0.0978305	0.0312862	0.00176629	-0.135688	0.0326829	3.30069e-05	-0.00115347	0.000656328	0.0788391	-0.0222895	0.00714621	0.00181425	-0.00065958	0.000229277	0.00401748	10	34602937	OpenSea	PARD3
cg14420519	-0.0450452	0.0155206	0.00370461	-0.000696139	0.0137958	0.959756	-0.0404446	0.0165425	0.0144897	-0.000520543	0.000306288	0.0892205	0.00328916	0.00292944	0.261524	-0.000102779	0.000108837	0.344999	9	139515751	OpenSea
cg14391923	-0.129985	0.0448424	0.00374692	-0.131269	0.0438364	0.00274879	-0.155924	0.0527391	0.00311133	-0.00253345	0.000933575	0.0066534	-0.0324949	0.010109	0.00130695	-0.000894528	0.000369979	0.0156155	8	140583084	OpenSea
cg10814005	-0.084929	0.029421	0.00389335	-0.0692095	0.0273806	0.0114817	-0.106062	0.0294586	0.000317767	-0.00166132	0.000555943	0.00280547	-0.017405	0.00613393	0.00454693	-0.000584177	0.000196636	0.00296966	14	91711041	OpenSea	GPR68
cg21776286	-0.0442658	0.0153576	0.00394743	-0.0214109	0.0175883	0.223476	-0.0520614	0.0195018	0.00759482	-0.000647014	0.000306963	0.0350488	-0.0035642	0.00413971	0.389251	-0.000214792	0.000116575	0.0654002	7	99964298	OpenSea	PILRB
cg16646054	0.0817814	0.0285536	0.00418151	0.0945638	0.0306619	0.00204181	0.101754	0.0314427	0.00121141	0.00191722	0.000657296	0.00353616	0.0166496	0.0078945	0.0349436	0.000762752	0.000219474	0.000510165	5	150157726	N_Shore	C5orf62
cg14550518	-0.159804	0.0558168	0.00419634	-0.133312	0.0636693	0.0362764	-0.234476	0.0725891	0.00123712	-0.00199454	0.00112264	0.0756243	-0.0276113	0.0129206	0.0325984	-0.000995675	0.000418121	0.0172513	3	21792938	OpenSea	ZNF385D
cg24608218	-0.0872904	0.0305409	0.00426124	-0.0601902	0.0276139	0.0292792	-0.115593	0.0329765	0.000456051	-0.00130072	0.000663344	0.0498956	-0.0123968	0.00589861	0.0355847	-0.00055162	0.000228429	0.0157422	5	17219239	S_Shore	BASP1
cg14757228	0.106522	0.0373423	0.00433639	0.0722658	0.037628	0.054791	0.1116	0.0435774	0.0104384	0.00183553	0.00072688	0.0115625	0.0178203	0.00797261	0.0254044	0.000587475	0.000253262	0.0203606	6	32116858	Island	PRRT1
cg04044720	-0.0705303	0.0247775	0.00441961	-0.0526973	0.0246878	0.0327976	-0.0741741	0.0272441	0.00647756	-0.000864748	0.000526452	0.100466	-0.00537077	0.00626719	0.391463	-0.000276656	0.000187114	0.139264	3	22413680	Island
cg06935361	-0.0551241	0.0194375	0.00456873	-0.0239625	0.0202689	0.237116	-0.0480795	0.0219291	0.0283434	-0.00153656	0.000415701	0.000218764	-0.0165496	0.00488818	0.000710128	-0.000458173	0.000152353	0.00263572	13	32964454	OpenSea	BRCA2
cg06880612	-0.0574166	0.0203589	0.00479909	-0.0416278	0.0192332	0.0304358	-0.0697072	0.0223014	0.00177387	-0.000534889	0.00043599	0.219884	-0.00682104	0.0048262	0.157558	-0.00020197	0.000157761	0.200465	2	102759576	Island
cg00583733	-0.0386824	0.0137509	0.00490695	-0.00643532	0.0121414	0.596091	-0.0391781	0.0140764	0.00538178	-0.000503953	0.00023655	0.0331364	-0.000182321	0.00268468	0.945856	-0.00012371	7.61202e-05	0.104121	16	30075102	N_Shore	ALDOA
cg03583050	-0.0583324	0.0207672	0.00497162	-0.0104761	0.0218218	0.631172	-0.0612688	0.0235279	0.00921174	-0.000600745	0.00041094	0.143774	0.00485686	0.00472013	0.303495	-0.000128007	0.000148685	0.38928	19	3358182	N_Shore	NFIC
cg24869815	-0.0372463	0.0132745	0.00501825	-0.00715393	0.014727	0.627131	-0.0291706	0.0145452	0.0449078	-0.000277738	0.000262495	0.290024	0.00138479	0.00329891	0.674652	1.56744e-05	9.62061e-05	0.870578	17	73642486	OpenSea	RECQL5;LOC100130933
cg07839313	-0.0571795	0.0204597	0.00519407	-0.0144462	0.0185867	0.43702	-0.0510628	0.0206439	0.0133795	-0.00144372	0.000427002	0.000722081	-0.00587487	0.00491496	0.231969	-0.00028802	0.000137906	0.0367508	19	17514600	OpenSea	BST2
cg22499893	-0.0775758	0.0277653	0.00520632	0.0167235	0.0272942	0.540067	-0.0445176	0.0311631	0.153138	-0.000987364	0.000526007	0.0605054	0.0041667	0.00613616	0.497113	-0.000118113	0.000191967	0.538373	1	24307535	S_Shore	SFRS13A
cg03774988	-0.0425026	0.015229	0.00525616	-0.0107429	0.0124425	0.387916	-0.0371639	0.0149085	0.0126739	-0.000734477	0.000269328	0.0063898	-0.00152999	0.00297753	0.60736	-0.000138316	9.30501e-05	0.137155	20	62715942	N_Shore	OPRL1;C20orf201
cg25741533	-0.0937891	0.0336375	0.00529963	-0.0227954	0.029967	0.446845	-0.0868696	0.0354954	0.0143911	-0.00149419	0.000561217	0.00775834	-0.000118441	0.00680941	0.986123	-0.000407693	0.000203727	0.0453739	19	5829199	Island
cg02994349	-0.0697441	0.0250422	0.00535176	-0.0687728	0.0237594	0.00379697	-0.0884742	0.0266831	0.000914016	-0.000881056	0.000491327	0.0729385	-0.010992	0.00578866	0.057579	-0.000299936	0.000178919	0.0936639	1	66999753	S_Shore	SGIP1
cg00315394	-0.0531201	0.0190892	0.00539031	-0.04612	0.0163805	0.00486962	-0.0631135	0.0190271	0.000909784	-0.0011036	0.000362544	0.0023342	-0.00986131	0.00335186	0.00326052	-0.00039485	0.000106972	0.000223255	5	179232165	N_Shore	MGAT4B;SQSTM1
cg23541422	-0.0612812	0.0221954	0.00576272	-0.0386846	0.0198614	0.0514484	-0.0588987	0.0244427	0.015967	-0.00118767	0.000440706	0.00704037	-0.0045898	0.00454163	0.312205	-0.000240608	0.000143154	0.0928085	2	8714363	OpenSea
cg25157472	-0.0343814	0.0124712	0.00583589	-0.007349	0.0132752	0.579861	-0.027842	0.0135876	0.040455	-0.000687993	0.00025887	0.00786805	-0.00174702	0.00336779	0.603941	-0.000148229	8.82393e-05	0.0929865	3	12996362	OpenSea	IQSEC1
cg10001715	-0.0621493	0.0225612	0.00587464	0.0144867	0.0184385	0.432059	-0.0417541	0.0237526	0.0787685	-0.000942548	0.000458572	0.0398407	0.00792682	0.00470157	0.091797	-8.3018e-05	0.000166733	0.618548	16	78345421	OpenSea	WWOX
cg26996569	-0.1174	0.0426443	0.00590492	-0.0866744	0.0401705	0.0309539	-0.113653	0.0508052	0.0252836	-0.00250997	0.000796782	0.001632	-0.0157447	0.00818211	0.0543194	-0.000713275	0.000291293	0.0143392	12	121829743	OpenSea
cg07465627	-0.0450242	0.0164086	0.00607065	-0.00731873	0.0142251	0.606906	-0.032734	0.0170925	0.0554794	-0.000840998	0.000336034	0.0123245	-0.00348109	0.00343181	0.310412	-0.000183211	0.000111467	0.100253	17	53167407	OpenSea	STXBP4
cg00498211	-0.129019	0.0470871	0.00614377	0.00250153	0.0387988	0.948592	-0.10042	0.046743	0.0316862	-0.00163598	0.000971478	0.0921792	0.00676814	0.00739737	0.360224	-0.000179019	0.000282129	0.525736	2	65217568	S_Shore	SLC1A4
cg22905866	-0.0633501	0.0231876	0.00629371	-0.0354409	0.0193766	0.0673916	-0.0598742	0.0243881	0.0140864	-0.000743994	0.000464733	0.109398	-0.00880308	0.00406891	0.0305027	-0.000177905	0.000156594	0.255919	4	185468777	OpenSea
cg13543915	-0.0522172	0.0191285	0.00633707	-0.0532934	0.0162081	0.00100877	-0.0684233	0.0201574	0.000687652	-0.000968428	0.000358345	0.00688193	-0.0132385	0.00321473	3.82042e-05	-0.000409948	0.000125297	0.00106861	9	134293793	OpenSea
cg05875421	-0.084176	0.0308661	0.00638868	-0.018529	0.0348447	0.594893	-0.0934842	0.0366694	0.0107916	-0.00144881	0.000703467	0.0394444	-0.00771439	0.00943596	0.413613	-0.000527323	0.000264872	0.0464964	14	91709951	OpenSea	GPR68
cg01993576	-0.0449546	0.0165089	0.006468	-0.00526016	0.0163064	0.747011	-0.0339584	0.0183431	0.0641278	-0.000528086	0.000355773	0.13772	0.0025032	0.0036549	0.493414	-2.8376e-05	0.000122024	0.816116	6	44187674	S_Shore	SLC29A1
cg26895569	-0.0423924	0.0156949	0.0069125	-0.0161214	0.0155526	0.299934	-0.0447463	0.0164947	0.00667244	-0.000663674	0.000327185	0.0425159	-0.00146584	0.00375578	0.696322	-0.000163878	0.000109821	0.135637	1	204329222	OpenSea	PLEKHA6
cg04027548	-0.0589956	0.0219095	0.0070876	-0.0446703	0.0160413	0.0053577	-0.0617223	0.0213565	0.00385129	-0.00095764	0.000414345	0.020821	-0.0045849	0.00370444	0.215835	-0.00023319	0.000135755	0.0858468	12	21926447	OpenSea	KCNJ8
cg01185345	-0.0444067	0.0165099	0.00715169	-0.0429811	0.0154291	0.00534082	-0.0545837	0.018384	0.00298688	-0.000765371	0.000310605	0.0137347	-0.0090821	0.00352059	0.0098884	-0.000260123	0.000109317	0.0173343	13	99218287	OpenSea	STK24
cg22950598	-0.0754662	0.0281189	0.0072786	-0.0481242	0.0252508	0.0566697	-0.0685179	0.0279287	0.0141545	-0.0016387	0.000609602	0.00718487	-0.0116971	0.00618698	0.0586771	-0.000450322	0.000190211	0.0179096	12	56139862	S_Shelf	GDF11
cg14120896	-0.0559023	0.0209148	0.00752071	-0.00305542	0.0227499	0.893162	-0.0545474	0.0219111	0.0127929	-0.000977493	0.000390955	0.0124098	-0.000306233	0.00539127	0.954703	-0.000269803	0.000138807	0.0519289	19	56086441	N_Shelf
cg22870429	-0.0495932	0.018583	0.00761372	-0.0599709	0.0168048	0.000358774	-0.0809681	0.0194267	3.07459e-05	-0.000558359	0.000387447	0.14955	-0.0106049	0.00396282	0.00744842	-0.000353675	0.000127819	0.00565737	3	114027859	OpenSea	TIGIT
cg10858945	-0.0484197	0.018152	0.00764277	-0.024837	0.0190591	0.192519	-0.0486842	0.018715	0.00928563	-0.000365799	0.00037511	0.329473	-0.00111461	0.00447649	0.803367	-7.11667e-05	0.000131098	0.587233	10	116528318	Island
cg25947283	-0.0552041	0.0207037	0.00766725	-0.0173895	0.0198561	0.381151	-0.0617873	0.0226594	0.00639542	-0.00102234	0.000389989	0.0087556	-0.00542745	0.00443314	0.220843	-0.000334976	0.000130471	0.0102457	19	8274853	Island	LASS4
cg16295156	-0.0423775	0.0159007	0.00769578	-0.0218738	0.0160879	0.173943	-0.0411522	0.017011	0.0155567	-0.000797558	0.000298769	0.00759689	-0.0039269	0.00352149	0.264796	-0.000201075	0.000104165	0.053563	1	9466328	OpenSea
cg19583819	-0.0948247	0.0356153	0.00775696	0.02201	0.0367274	0.548986	-0.075462	0.0414846	0.0689057	-0.00108818	0.000669758	0.104218	0.0130525	0.00650164	0.0446884	-0.000215984	0.000247287	0.382436	5	139283051	N_Shore	NRG2
cg15234271	-0.067725	0.0254424	0.00777022	-0.0290313	0.0240153	0.226716	-0.0816134	0.026879	0.00239483	-0.000890838	0.00057141	0.118992	-0.00305707	0.00521025	0.557377	-0.000293143	0.000181185	0.10568	19	35531411	N_Shore	HPN
cg04030401	-0.0369067	0.0138809	0.00784174	-0.00599572	0.0153231	0.695586	-0.0311037	0.0157415	0.0481651	-0.000478616	0.000304807	0.116362	0.000741661	0.00358666	0.836179	-3.20893e-05	0.000106733	0.763681	16	67196699	N_Shore	HSF4;FBXL8
cg19089328	0.104716	0.0394223	0.00790115	0.0341109	0.0411898	0.407591	0.100423	0.0436875	0.0215243	0.00177485	0.000714349	0.012971	0.00146468	0.00922579	0.873858	0.000534699	0.000253174	0.0346881	11	71210210	OpenSea	NADSYN1
cg20141108	-0.0465255	0.0175414	0.00799399	-0.00302856	0.0175231	0.862783	-0.0417638	0.0185813	0.0245998	-0.000859716	0.000377553	0.0227817	0.00270665	0.00398762	0.497288	-0.000141605	0.000129635	0.274685	1	165907859	N_Shelf
cg15337006	-0.0397444	0.0150285	0.00817859	-0.00141253	0.0161179	0.930165	-0.0343924	0.0172094	0.0456663	-0.000553415	0.00030708	0.0715159	0.000112467	0.00388447	0.976902	-8.03663e-05	0.000112297	0.474202	16	31271009	OpenSea	ITGAM
cg04521626	-0.043278	0.0163862	0.00826312	-0.0203079	0.0137966	0.141033	-0.0407618	0.0176979	0.0212674	-0.000701971	0.000303745	0.0208299	-0.00403196	0.00285309	0.157599	-0.000149328	9.61665e-05	0.120468	17	4714200	S_Shelf	PLD2
cg11902728	-0.0366648	0.0139058	0.00837261	-0.00111974	0.0139054	0.935819	-0.0200785	0.0158422	0.20501	-0.000548721	0.000284299	0.0535964	0.00496882	0.00294915	0.0920206	6.93421e-06	9.58416e-05	0.942323	19	35786580	Island	MAG
cg09243021	-0.0614895	0.0233375	0.00841873	0.012032	0.0209223	0.565237	-0.0372859	0.0238291	0.117649	-0.00101115	0.000448541	0.0241764	0.00113493	0.00574789	0.843475	-0.000124837	0.000158329	0.430424	7	142985019	N_Shore	TMEM139;CASP2
cg11551464	-0.0456253	0.0173357	0.00849171	-0.0220282	0.0176225	0.211299	-0.0480612	0.0190602	0.011684	-0.000642004	0.000323601	0.047263	-0.00192398	0.00397909	0.628725	-0.000170664	0.000122994	0.165264	8	49595738	OpenSea
cg22573696	-0.0808967	0.0307707	0.00856315	-0.0678694	0.0313304	0.0302925	-0.0975599	0.0346896	0.00491781	-0.00106517	0.000610097	0.0808279	-0.00754763	0.00800614	0.345819	-0.000406691	0.000229114	0.0758876	6	33216663	Island
cg06001419	-0.0521407	0.0198798	0.00872109	-0.00873258	0.0191961	0.649171	-0.0521346	0.022542	0.0207351	-0.000815907	0.000373134	0.0287695	-0.00465632	0.00401301	0.245924	-0.000239457	0.0001269	0.0591647	7	4717725	N_Shelf
cg11014740	-0.0367373	0.0140194	0.00878089	-0.0285954	0.0128071	0.025564	-0.038996	0.0157534	0.0133089	-0.000620961	0.00031057	0.0455623	-0.00544344	0.00303029	0.0724399	-0.000196735	0.000104832	0.0605627	2	129079223	N_Shore
cg14567085	-0.0611226	0.0233253	0.00878149	-0.0175773	0.0198528	0.375951	-0.0619623	0.0242544	0.0106286	-0.000711254	0.000433285	0.100685	-0.00273511	0.00428524	0.523302	-0.000245806	0.000147197	0.0949369	9	133411807	N_Shore
cg03340878	-0.0912468	0.0348442	0.00882632	-0.0828488	0.0333953	0.013107	-0.115738	0.0408196	0.00457762	-0.00144241	0.000696035	0.0382352	-0.0161513	0.00840163	0.0545558	-0.000536159	0.00027015	0.0471813	6	27925166	OpenSea	OR2B6
cg02959759	-0.136244	0.0520813	0.00889701	-0.00998754	0.0535652	0.852087	-0.136286	0.0599946	0.0231084	-0.00272868	0.00100821	0.00680035	-0.00914028	0.0120064	0.446487	-0.000882381	0.000350055	0.0117125	12	2801584	S_Shore	CACNA1C
cg13834112	0.071251	0.027239	0.00890269	0.0540712	0.0258747	0.0366416	0.0992835	0.0292602	0.00069101	0.00108638	0.00054418	0.0458942	0.00793651	0.00590881	0.179218	0.000555298	0.000181054	0.002162	15	90361639	S_Shelf
cg10944802	-0.0442191	0.0169089	0.00891896	-0.0188078	0.0178848	0.292981	-0.0402582	0.0195231	0.0392002	-0.000460041	0.000324221	0.155925	-0.00220854	0.00389727	0.570926	-8.61197e-05	0.000127749	0.500227	1	38506462	N_Shelf
cg01423695	-0.075569	0.0288992	0.00892498	-0.0205837	0.0284213	0.46892	-0.068237	0.0328752	0.0379273	-0.00127728	0.000581974	0.0281827	-0.00212786	0.00657348	0.746162	-0.0002515	0.00021361	0.239044	7	151504844	OpenSea	PRKAG2
cg10717312	0.0749674	0.0286774	0.00894474	0.0848483	0.0279654	0.00241299	0.0802748	0.0324952	0.0134978	0.00153857	0.000532498	0.00386049	0.0211844	0.00610865	0.000524484	0.00059158	0.000204124	0.00375382	2	241976244	Island	SNED1
cg14880079	-0.0582871	0.0223219	0.00902223	-0.0153948	0.0227406	0.498424	-0.0667592	0.0251456	0.00793311	-0.00043729	0.000398333	0.272291	-0.000888833	0.00439871	0.839864	-0.000166111	0.000152046	0.274614	3	194120150	S_Shore	GP5
cg25625514	-0.0765614	0.0293572	0.00910927	-0.0288675	0.0355344	0.416572	-0.0753359	0.0352909	0.0327846	-0.00161175	0.000592345	0.00650935	-0.0128018	0.00794618	0.107167	-0.000524088	0.000221051	0.0177451	11	76535564	OpenSea
cg08305533	-0.0511625	0.0196509	0.00922599	0.00973909	0.0201026	0.628052	-0.0414106	0.0211427	0.0501565	-0.000953405	0.000367622	0.00950215	-0.00279231	0.00499671	0.576278	-0.00017956	0.000128509	0.162336	22	32007224	OpenSea	SFI1
cg13905757	-0.0624888	0.0240301	0.00931058	-0.0309287	0.0263482	0.240456	-0.0738937	0.0285235	0.00958005	-0.000645414	0.000461201	0.161687	-0.00189901	0.00520434	0.715193	-0.000200998	0.000179523	0.262875	10	15411709	N_Shore	FAM171A1
cg06762457	-0.102201	0.0393193	0.00934259	-0.0823309	0.0374926	0.0280975	-0.113797	0.0448811	0.011228	-0.00153466	0.000803718	0.0562036	-0.014438	0.00896268	0.1072	-0.000622295	0.000274613	0.0234466	6	149806635	OpenSea	ZC3H12D
cg07044859	-0.146346	0.0563957	0.00945972	-0.0674496	0.0509423	0.18549	-0.144585	0.0616885	0.0190889	-0.00161263	0.00122073	0.186489	0.00466475	0.0106619	0.661737	-0.000186164	0.000392799	0.635541	10	101282883	Island
cg17333042	-0.0522464	0.0201885	0.00965546	-0.0175941	0.0199828	0.378608	-0.0463865	0.0219687	0.0347311	-0.00120317	0.000422309	0.00438525	-0.00520583	0.00570986	0.361913	-0.000265171	0.000153593	0.084266	10	102822201	Island	KAZALD1
cg02048412	-0.0534264	0.0206639	0.00972386	-0.00247798	0.0208747	0.905507	-0.04041	0.022749	0.0756773	-0.000900927	0.000395491	0.0227269	0.00353094	0.00482608	0.464391	-0.000127349	0.000139782	0.362269	16	4421654	Island	VASN;CORO7
cg08534147	-0.0473675	0.018393	0.0100152	-0.000928942	0.0191377	0.961286	-0.0340429	0.020456	0.0960722	-0.000613541	0.000391485	0.117065	0.00108108	0.00423694	0.798602	-4.54316e-05	0.000130868	0.728473	3	48471771	S_Shore	PLXNB1
cg09182189	-0.0546909	0.0212856	0.010188	-0.0404288	0.0217458	0.0630054	-0.0585986	0.0257022	0.0226134	-0.000828001	0.000438787	0.0591573	-0.0064681	0.00529928	0.222252	-0.000246178	0.000166307	0.138804	1	1709203	N_Shore	NADK
cg26539631	-0.0632714	0.0246501	0.0102649	-0.0587006	0.0223212	0.00854303	-0.0712589	0.0257925	0.00573128	-0.00130234	0.000504372	0.00982005	-0.008631	0.00504153	0.0869006	-0.000343829	0.000159939	0.0315755	6	32097439	N_Shore	ATF6B;FKBPL
cg04858631	-0.0625289	0.0244503	0.0105461	-0.0427528	0.0254617	0.0931325	-0.0596436	0.0272505	0.0286175	-0.000651987	0.000545757	0.232224	-0.00704599	0.00600989	0.241037	-0.000174472	0.000181335	0.335972	10	74035570	S_Shore	DDIT4
cg06644428	-0.112709	0.0441033	0.0106013	-0.086453	0.0420177	0.0396345	-0.116421	0.0473329	0.0139085	-0.00214972	0.000891491	0.0158922	-0.0105803	0.0100933	0.294524	-0.000570398	0.000303402	0.0601067	2	233284112	Island
cg00146864	-0.0374166	0.0146508	0.0106528	-0.0242321	0.0132248	0.0669022	-0.0465061	0.0155502	0.00278335	-0.000625434	0.000283364	0.0273018	-0.00499995	0.00318323	0.116249	-0.000219776	9.27464e-05	0.017805	17	43392332	N_Shore	MAP3K14
cg11714502	-0.0399069	0.0156447	0.010747	-0.0101362	0.0145191	0.485096	-0.0274174	0.0175301	0.117813	-0.000552341	0.000290542	0.0572925	-0.000101539	0.00317591	0.974495	-6.867e-05	0.000104278	0.510199	9	130640212	S_Shore	AK1
cg03715305	-0.0494771	0.019422	0.0108504	-0.0310768	0.0189127	0.100347	-0.0483819	0.0219139	0.0272568	-0.000923741	0.000373766	0.0134569	-0.00172215	0.00408196	0.673104	-0.000228751	0.000129518	0.0773672	19	5894715	S_Shelf	NDUFA11
cg18262201	-0.0633797	0.0249254	0.0109975	-0.0570045	0.0204439	0.00529789	-0.06699	0.026092	0.0102449	-0.00110349	0.000466472	0.0180002	-0.0135515	0.00457412	0.00305015	-0.000315339	0.000161976	0.0515554	10	6187854	Island	PFKFB3
cg04011474	-0.0594575	0.0233856	0.0110066	-0.0506177	0.0244667	0.0385614	-0.0645527	0.0275663	0.0191951	-0.00117732	0.000506708	0.0201545	-0.0125301	0.00629573	0.0465626	-0.000478159	0.000189289	0.0115341	2	28904455	OpenSea
cg06151964	-0.0471492	0.0186186	0.0113294	-0.0239538	0.0190246	0.207995	-0.0542434	0.0215031	0.0116496	-0.000734113	0.000364903	0.0442405	-0.00347812	0.00384984	0.36629	-0.000245488	0.000123649	0.0471047	19	35531417	N_Shore	HPN
cg18422587	-0.153912	0.0610369	0.0116814	-0.0896718	0.0558403	0.108304	-0.18458	0.0651311	0.0045972	-0.00261614	0.0013306	0.0492834	-0.0141964	0.01425	0.319132	-0.00098729	0.000467636	0.034752	7	3134670	OpenSea
cg27443779	0.0907476	0.036006	0.0117239	0.0238236	0.0359225	0.507206	0.100856	0.0435638	0.0206058	0.00144581	0.000692449	0.0368012	0.00385972	0.00821144	0.638325	0.000479589	0.000264609	0.0699175	11	14664793	N_Shore	PDE3B;PSMA1
cg24050109	-0.0469973	0.0186616	0.0117891	-0.0233657	0.0208237	0.261832	-0.0426593	0.0208721	0.0409685	-0.000577669	0.000415595	0.164535	-0.000774294	0.00446891	0.862445	-0.000136229	0.0001445	0.345802	1	6501240	S_Shore	ESPN
cg13914531	-0.0461846	0.018344	0.0118126	-0.0190143	0.0198788	0.338814	-0.0514977	0.0207619	0.0131238	-0.000528549	0.000376763	0.160656	-0.00258176	0.00485976	0.595244	-0.000158306	0.000143898	0.271279	7	128579876	S_Shore	IRF5
cg10858677	-0.0514964	0.0204627	0.0118493	-0.032943	0.0198091	0.0963085	-0.0430785	0.0223903	0.0543565	-0.00084654	0.000413151	0.0404636	-0.00259822	0.00450461	0.56408	-0.000152997	0.000135476	0.25876	15	49356663	OpenSea
cg04383058	-0.0445349	0.0176984	0.0118585	-0.056836	0.0148328	0.000127221	-0.0506456	0.0186286	0.00655394	-0.000903387	0.00031582	0.00423047	-0.0123065	0.00319464	0.000117049	-0.000353273	0.00010707	0.000968675	11	67273507	N_Shore	PITPNM1
cg23110422	-0.0913476	0.0363159	0.0118912	-0.0626601	0.0362108	0.0835542	-0.0742441	0.0452491	0.100842	-0.00175414	0.000755479	0.020239	-0.00557848	0.00700132	0.425582	-0.000378086	0.000261857	0.148778	21	40182073	S_Shelf	ETS2
cg22539182	-0.046366	0.0184426	0.0119347	-0.00326193	0.0226109	0.885292	-0.0468233	0.022464	0.037127	-0.000596972	0.000434693	0.169654	-0.00172291	0.00494071	0.727301	-0.000168652	0.000142175	0.23553	10	850393	N_Shore
cg22027435	-0.0445925	0.0177593	0.0120411	-0.0275014	0.0182165	0.13112	-0.0403887	0.0205243	0.0490855	-0.000662857	0.000358658	0.0645794	0.00031929	0.00371015	0.93142	-0.00010867	0.000125547	0.386727	4	140076137	OpenSea
cg18397998	0.047699	0.0190369	0.0122244	0.00561771	0.018223	0.757872	0.0402853	0.0201297	0.0453613	0.000610408	0.000413068	0.139477	0.00177851	0.00453336	0.694824	0.000180205	0.000130101	0.166015	1	2125243	N_Shore	C1orf86;LOC100128003
cg20533952	-0.0572174	0.0228426	0.0122502	-0.0625974	0.0232763	0.00715984	-0.0631346	0.0269841	0.0192992	-0.000724202	0.000440392	0.100083	-0.00643189	0.00547016	0.239669	-0.000234335	0.000177491	0.186747	21	43198601	Island
cg13428066	-0.0559896	0.0223525	0.0122506	-0.00742582	0.0204803	0.716916	-0.0470936	0.0243389	0.0530014	-0.000897793	0.000428267	0.0360522	0.00219701	0.00482818	0.649081	-0.000196993	0.000148225	0.183845	11	2677768	OpenSea	KCNQ1;KCNQ1OT1
cg02161701	-0.115132	0.045998	0.0123157	-0.0335511	0.048855	0.492241	-0.0839093	0.0514889	0.103174	-0.00176212	0.000943018	0.0616791	0.00394466	0.0125647	0.75356	-0.000215545	0.000347513	0.535094	15	90199179	S_Shore	KIF7
cg08305378	-0.0349594	0.0139722	0.0123473	-0.00887545	0.01524	0.560313	-0.0287308	0.0153695	0.0615766	-0.000212382	0.000317123	0.503039	-0.000599429	0.0037099	0.87164	1.06075e-05	0.000109154	0.922584	8	118953376	OpenSea	EXT1
cg04189326	-0.0367012	0.0146801	0.0124171	-0.0138135	0.0147894	0.350294	-0.0387087	0.016422	0.0184166	-0.000488377	0.000316687	0.123038	-0.00146094	0.00320396	0.648404	-8.85282e-05	0.000106534	0.405984	14	103481271	OpenSea	CDC42BPB
cg19913291	-0.0538633	0.0215895	0.0125997	-0.0497402	0.0212252	0.0191063	-0.063912	0.0256228	0.0126192	-0.00096521	0.000443672	0.0295924	-0.00954312	0.00484172	0.0487219	-0.000356933	0.000161714	0.0273013	6	30295432	S_Shore	HCG18;TRIM39
cg08817867	-0.0361327	0.0145414	0.0129617	0.00504453	0.015084	0.738056	-0.023687	0.015489	0.126197	-0.000194358	0.000301706	0.519448	0.00365354	0.00349457	0.295796	7.38602e-05	9.98917e-05	0.459663	17	19656554	OpenSea
cg11152412	-0.0599709	0.0241627	0.013066	-0.0364778	0.0232367	0.116453	-0.0788565	0.0271627	0.00369463	-0.00105655	0.000464207	0.0228439	-0.0109213	0.00533866	0.0407853	-0.00042185	0.000164195	0.0101935	15	74927688	OpenSea	EDC3
cg19744173	-0.05143	0.0208032	0.013428	-0.0187463	0.0247751	0.449254	-0.0482899	0.0232529	0.0378268	-0.000694509	0.000422906	0.100542	-0.0044579	0.00697405	0.522684	-0.000200295	0.000168778	0.235332	2	112913178	N_Shelf	FBLN7
cg07873128	-0.0857073	0.0346906	0.013488	-0.0388234	0.0331843	0.242029	-0.0873303	0.0395693	0.0273127	-0.00127399	0.000682027	0.06177	-0.00734842	0.00769686	0.339714	-0.000450292	0.000249917	0.0715815	11	3121400	OpenSea	OSBPL5
cg20066188	-0.0863404	0.0350797	0.0138449	-0.0946233	0.0349084	0.00671587	-0.10042	0.0381826	0.00853879	-0.0013299	0.000702814	0.0584586	-0.0170164	0.00827861	0.0398345	-0.000439168	0.000253484	0.0831799	22	37678791	OpenSea	CYTH4
cg16276850	-0.0333112	0.0135406	0.0138898	-0.0021582	0.01305	0.868645	-0.0276907	0.0143179	0.0531145	-0.000285211	0.000279463	0.307459	0.0022713	0.0029556	0.442205	-1.46843e-06	9.35499e-05	0.987476	17	38498914	Island	RARA
cg17485141	-0.0897333	0.036561	0.0141142	-0.0371194	0.0351142	0.290464	-0.0763533	0.0372604	0.0404445	-0.00223223	0.000611228	0.000260166	-0.00733119	0.00843158	0.384578	-0.00056024	0.000211841	0.0081781	2	42566556	OpenSea
cg20591407	-0.140139	0.0572249	0.0143284	-0.0401111	0.0508654	0.430362	-0.163993	0.06539	0.0121444	-0.00163206	0.00107499	0.128959	-0.00552018	0.0104711	0.598066	-0.000637105	0.000384441	0.0974741	12	1642663	S_Shore
cg11962640	0.0631804	0.0259408	0.0148688	0.037444	0.0268772	0.163574	0.0675719	0.0269646	0.0122122	0.00117356	0.000518055	0.0234929	0.00917814	0.00649494	0.15762	0.000392169	0.000173126	0.0234994	1	19764686	OpenSea	CAPZB
cg23309670	-0.0624792	0.0257122	0.0151011	-0.000366404	0.024823	0.988223	-0.0549759	0.0282962	0.0520317	-0.000903906	0.000515267	0.0793878	-0.00406231	0.00692962	0.557725	-0.000294253	0.000188936	0.119372	6	36756830	OpenSea	CPNE5
cg24497361	-0.039626	0.0163075	0.0151017	-0.0443181	0.0139299	0.00146514	-0.0475037	0.0175844	0.00690341	-0.000805154	0.000301925	0.00765928	-0.0107998	0.00312829	0.00055581	-0.000335588	0.000103334	0.00116374	11	3858493	N_Shelf	RHOG
cg11572675	-0.0365491	0.0150771	0.0153441	-0.00308153	0.0147375	0.834375	-0.0288819	0.0173003	0.0950291	-0.000385531	0.000287495	0.179921	0.000254977	0.00314899	0.935465	-5.36348e-05	0.000100156	0.592296	2	86155952	OpenSea
cg23551979	-0.0608654	0.0251278	0.0154255	-0.0222143	0.0215977	0.303691	-0.0581244	0.0250265	0.0202051	-0.000744415	0.000465908	0.110094	-0.00147401	0.00571541	0.796484	-0.000236243	0.000163335	0.148073	12	6165683	N_Shore	VWF
cg06435765	-0.100238	0.0414167	0.0155111	-0.017495	0.0361377	0.628301	-0.0896094	0.0454579	0.0486939	-0.00207034	0.000740503	0.00517632	-0.00691263	0.0077267	0.370979	-0.000552123	0.000260028	0.0337268	18	596713	OpenSea	CLUL1
cg03547355	-0.0421047	0.0174328	0.0157243	-0.0292254	0.0157524	0.0635529	-0.0321614	0.0197795	0.10395	-0.000623851	0.00032412	0.0542604	-0.0066679	0.00377995	0.0777286	-0.000139607	0.000119489	0.242657	1	227003060	OpenSea
cg02186444	-0.0461416	0.0191153	0.0157845	-0.0279397	0.0164439	0.0893005	-0.0409721	0.0202667	0.0432127	-0.000743549	0.000380122	0.0504561	-0.00621313	0.00443437	0.161175	-0.000241486	0.000138357	0.0809176	17	73120977	N_Shelf	ARMC7
cg13809441	-0.0531493	0.0220284	0.0158321	-0.0434191	0.0199577	0.0295882	-0.0677919	0.0231714	0.00343714	-0.00101701	0.000402306	0.0114731	-0.00985127	0.00478297	0.0394315	-0.000388566	0.000145584	0.00760724	6	6737631	OpenSea
cg21647257	-0.0483466	0.0200496	0.0158935	-0.0332761	0.0197977	0.0928005	-0.0595785	0.0220975	0.00701435	-0.000728912	0.000411955	0.0768274	-0.000648132	0.0048815	0.894373	-0.000197882	0.00014936	0.185215	19	36523945	S_Shore	CLIP3
cg01439566	-0.0480469	0.0199298	0.0159174	-0.0219187	0.0200563	0.274456	-0.0475963	0.0222326	0.0322873	-0.000559527	0.000365029	0.125318	0.00155583	0.00405105	0.700936	-0.000125054	0.000135599	0.356408	11	113932189	Island	ZBTB16
cg21091547	-0.0781588	0.0325505	0.0163435	-0.0752636	0.0261872	0.00405236	-0.105423	0.0322713	0.00108777	-0.00150622	0.000617647	0.0147425	-0.0162336	0.00548408	0.0030751	-0.000639896	0.000197322	0.00118318	6	36645500	N_Shore	CDKN1A
cg03836615	-0.0297175	0.0124066	0.0166067	-0.00704066	0.0133241	0.597212	-0.023578	0.0152133	0.121184	-0.000372461	0.000255596	0.145054	-0.000454698	0.0029587	0.877861	-6.69111e-05	9.81587e-05	0.495452	3	4856096	OpenSea	ITPR1
cg02538248	-0.0547771	0.022883	0.0166756	-0.0650136	0.0216407	0.00266258	-0.0675068	0.02568	0.00856949	-0.0011465	0.000456297	0.0119842	-0.0161085	0.00499371	0.00125638	-0.000489223	0.000159913	0.00221856	16	75045643	OpenSea	ZNRF1
cg18555411	-0.0389486	0.0163242	0.0170352	-0.0307177	0.0128422	0.01676	-0.0466353	0.0172039	0.00671332	-0.000648691	0.000347251	0.0617514	-0.00675482	0.00283068	0.0170194	-0.000287514	0.000108819	0.00823853	12	122618241	OpenSea	MLXIP
cg16406078	-0.0510325	0.0214175	0.0171841	-0.0119179	0.0176114	0.498588	-0.0488467	0.0234666	0.037384	-0.000638958	0.000386947	0.0986813	-0.0012531	0.00386125	0.745535	-0.000189907	0.000133608	0.155207	20	825634	Island	FAM110A
cg00313981	-0.0618551	0.0259779	0.0172628	-0.0320173	0.0264334	0.225802	-0.0739568	0.029312	0.0116329	-0.00102042	0.000506196	0.0438152	-0.0104751	0.00578049	0.0699644	-0.000382738	0.000185994	0.0396096	1	228595062	S_Shore	TRIM11
cg00207731	-0.0498787	0.020972	0.0173907	-0.0245497	0.0161108	0.127558	-0.0489726	0.0217606	0.024416	-0.000899036	0.000398272	0.0239869	-0.00550933	0.00336863	0.101949	-0.000236392	0.000123278	0.0551672	15	91416118	S_Shore	FURIN
cg21963854	-0.0347121	0.0145979	0.0174125	0.012505	0.0132762	0.346239	-0.0223113	0.0155768	0.152046	-0.000192136	0.000293921	0.513305	0.00502725	0.00308255	0.102917	4.7251e-05	9.72541e-05	0.627073	15	69366348	Island	MIR548H4
cg00045114	-0.0518723	0.0218932	0.0178204	0.00308644	0.0248099	0.900996	-0.0372617	0.0256674	0.146581	-0.000467598	0.000468552	0.318296	-0.00173228	0.00583066	0.766391	-0.000129951	0.000172282	0.450672	1	172674159	OpenSea
cg20819617	-0.0389756	0.0164501	0.0178207	-0.00655025	0.0144645	0.650657	-0.0369666	0.0172623	0.0322367	-0.000548923	0.000324773	0.0909945	0.000280552	0.00319208	0.929964	-0.000121181	0.000108502	0.264057	6	43045052	Island	PTK7
cg10267724	-0.0559825	0.0236739	0.0180431	-0.00687693	0.025636	0.788505	-0.0490712	0.0275271	0.074644	-0.000702597	0.000502066	0.161689	4.44872e-05	0.00645658	0.994502	-8.62721e-05	0.000193443	0.65561	20	24615715	OpenSea	TMEM90B
cg17174275	-0.0526307	0.0222775	0.0181518	-0.0570085	0.0201652	0.00469761	-0.064484	0.0262533	0.0140405	-0.00124533	0.000423791	0.00329761	-0.0146794	0.00427825	0.000601007	-0.000443405	0.000158475	0.0051428	15	26109429	S_Shore	ATP10A
cg25684105	0.0926302	0.0392102	0.018157	0.0648774	0.0336463	0.053828	0.0887784	0.0474367	0.0612741	0.000913993	0.00077734	0.239676	0.0149809	0.00610264	0.0140956	0.000350339	0.000260349	0.178415	12	104613662	S_Shelf	TXNRD1
cg13642872	-0.0946757	0.0401386	0.018338	-0.0273743	0.0401104	0.49494	-0.0759102	0.0461067	0.0996812	-0.00125911	0.000813088	0.121489	-0.0103039	0.0106375	0.332722	-0.000299814	0.000306887	0.328592	15	78527113	OpenSea	ACSBG1
cg18151030	-0.0797636	0.0338615	0.0184938	-0.0221498	0.027102	0.413771	-0.0875372	0.0347758	0.0118295	-0.00147275	0.000639327	0.0212455	-0.00234143	0.00657241	0.721652	-0.000465129	0.000209582	0.0264651	21	43222961	S_Shore	PRDM15
cg01127300	-0.0653874	0.0278062	0.0186961	-0.109095	0.0247133	1.0127e-05	-0.105601	0.0284395	0.000204656	-0.00133816	0.000568222	0.0185228	-0.0222989	0.0060837	0.000246996	-0.000575574	0.00019995	0.00399452	22	38614796	S_Shelf
cg19427338	-0.0383058	0.0162963	0.0187441	-0.0246256	0.0170772	0.149299	-0.0379089	0.0179495	0.0346885	-0.000812817	0.000341677	0.0173642	-0.00805035	0.00436069	0.0648751	-0.000261747	0.000124733	0.0358652	2	42566455	OpenSea
cg24441922	0.0689932	0.0294295	0.01906	0.0402565	0.0291356	0.167066	0.0671361	0.031289	0.0318988	0.00137694	0.00052484	0.00870192	0.00693262	0.00689703	0.31482	0.000353842	0.000189008	0.0611927	2	235401950	N_Shelf	ARL4C
cg22057874	-0.0387996	0.0165652	0.0191685	-0.00293716	0.0167809	0.861056	-0.031961	0.0177403	0.0716073	-0.000710049	0.000338664	0.0360271	0.000372661	0.00426251	0.930332	-0.000147837	0.000123555	0.231492	2	179184866	OpenSea	OSBPL6
cg14371731	0.199563	0.0852914	0.0192953	0.0794219	0.0862799	0.357304	0.205388	0.0947126	0.0301178	0.00183961	0.00176285	0.296695	0.0172218	0.021988	0.433488	0.000814398	0.000649979	0.21022	10	81003175	Island	ZMIZ1
cg14488957	-0.0598713	0.0256618	0.0196434	-0.0361067	0.0241589	0.135032	-0.0688047	0.0269347	0.010634	-0.00083507	0.000497544	0.0932717	-0.00723059	0.00555087	0.19271	-0.000338142	0.000161974	0.0368313	1	1244644	Island	ACAP3;PUSL1
cg22851561	-0.0604988	0.0259613	0.019788	-0.063088	0.0205537	0.00214474	-0.073666	0.0260099	0.00462244	-0.00133714	0.000475601	0.00493146	-0.013706	0.00438602	0.0017785	-0.000456215	0.000146245	0.00181139	14	74214183	OpenSea	C14orf43
cg19372602	-0.0527595	0.0226844	0.0200289	-0.0472096	0.0180168	0.00878516	-0.0579825	0.0237417	0.0145973	-0.00104719	0.000450011	0.0199633	-0.0102511	0.00455287	0.0243493	-0.000333214	0.000162805	0.0406876	1	156116207	OpenSea
cg25670900	0.0486698	0.0209431	0.0201307	0.0323248	0.0192424	0.0929823	0.0635142	0.0205678	0.00201485	0.00119282	0.000367187	0.00115995	0.0111092	0.0048819	0.0228701	0.000467332	0.000130756	0.000351468	23	77914054	OpenSea	ZCCHC5
cg02736016	-0.0459166	0.0198107	0.0204618	-0.0207684	0.0175866	0.237633	-0.0459014	0.0212739	0.0309556	-0.000545343	0.000386582	0.15834	-0.00204628	0.00405444	0.613769	-0.000176028	0.000127335	0.16685	12	1017144	OpenSea	WNK1
cg22160883	-0.0386484	0.0167025	0.0206714	-0.0190222	0.0161258	0.238154	-0.0433534	0.0189425	0.0220973	-0.000672485	0.000327513	0.0400427	-0.00802318	0.00406953	0.048664	-0.000266249	0.00012185	0.0288848	5	138609222	N_Shore	MATR3;SNHG4
cg19586143	-0.042525	0.0183816	0.0206979	-0.00129934	0.0177969	0.941799	-0.0307347	0.018806	0.102195	-0.000281236	0.00036368	0.439341	0.0028685	0.00453828	0.527342	-5.72599e-05	0.000129993	0.659588	18	34325134	N_Shore	FHOD3
cg17904575	-0.0569487	0.0246281	0.0207586	-0.0408486	0.0194218	0.035445	-0.051256	0.0247544	0.038398	-0.000991279	0.000472312	0.0358362	-0.00879216	0.00488965	0.0721589	-0.000250818	0.000149869	0.0942127	14	102290370	OpenSea	PPP2R5C
cg15533023	-0.0376695	0.0163101	0.0209115	0.0106022	0.0164904	0.520267	-0.0209715	0.0185644	0.258619	-0.000382002	0.000340829	0.262372	0.00135955	0.00350731	0.698287	2.24547e-05	0.000127778	0.860504	19	11455260	N_Shore	TMEM205
cg13452162	-0.0448437	0.0194827	0.0213508	-0.0513049	0.0202465	0.0112764	-0.0617671	0.022633	0.00635116	-0.00069764	0.000366083	0.0566909	-0.00600989	0.00461631	0.192957	-0.000247701	0.000140506	0.077913	13	96204518	N_Shore	CLDN10
cg20366831	-0.0445531	0.0193565	0.0213515	-0.043781	0.0171597	0.0107298	-0.0637199	0.0198787	0.00134855	-0.000818504	0.000397354	0.0394097	-0.0124882	0.00452593	0.00579317	-0.000475746	0.000128073	0.000203502	19	3760955	N_Shore	APBA3
cg23127986	-0.048284	0.0209809	0.0213731	-0.0482184	0.0184766	0.00906214	-0.058985	0.0214202	0.00589239	-0.000903059	0.0003869	0.0195912	-0.0115405	0.00420445	0.0060541	-0.000295529	0.000140366	0.0352545	6	11939022	OpenSea
cg10590964	-0.0612256	0.0267668	0.0221741	-0.0732382	0.022046	0.000893553	-0.0912331	0.0289814	0.00164397	-0.000655546	0.000520002	0.207431	-0.0174954	0.00521822	0.000800116	-0.000479024	0.000188567	0.0110744	2	202929157	OpenSea
cg22635676	0.220798	0.0965328	0.0221791	0.276395	0.0886332	0.0018183	0.264774	0.10772	0.0139716	0.00444305	0.00173514	0.0104485	0.0659556	0.0176508	0.000186456	0.00181996	0.000618994	0.00328016	2	241975971	Island	SNED1
cg15577373	-0.0570328	0.0249767	0.0224044	-0.0101655	0.0226135	0.653049	-0.0476829	0.0273515	0.0812749	-0.000654149	0.000514275	0.203379	0.000821844	0.00519293	0.87425	-4.43016e-05	0.000165813	0.789332	2	48642414	OpenSea
cg19375644	-0.0518516	0.0227242	0.0225027	-0.0325283	0.0228543	0.154651	-0.063802	0.0246471	0.00963605	-0.000799318	0.000476344	0.0933421	-0.00239996	0.00544264	0.659245	-0.000235433	0.000166721	0.15791	2	128617792	S_Shore
cg19683780	-0.047851	0.0210748	0.0231754	-0.0066952	0.01793	0.708845	-0.0300403	0.0222833	0.177623	-0.00102091	0.000415897	0.0140998	0.00117154	0.00369964	0.7515	-0.000176123	0.000137245	0.199396	8	42907576	N_Shelf
cg05789250	0.160654	0.0708221	0.0233035	0.145547	0.0713476	0.0413528	0.223023	0.0681527	0.00106638	0.0017581	0.00149003	0.238037	0.0248149	0.0181383	0.171281	0.000870141	0.000499902	0.0817496	6	31804306	S_Shore	C6orf48;SNORD52
cg06638433	-0.0429976	0.0189713	0.0234233	-0.0320434	0.0211192	0.1292	-0.0517939	0.0221174	0.0191926	-0.00107965	0.000373654	0.00385928	-0.00777193	0.00500285	0.120304	-0.000336416	0.00013054	0.00996295	17	47075175	Island	IGF2BP1
cg14523574	-0.0376052	0.016603	0.0235145	-0.0257844	0.0172922	0.135936	-0.0337946	0.019412	0.0816987	-0.000406767	0.000351026	0.246541	-0.00202364	0.00366836	0.58119	-3.06859e-05	0.000121574	0.800728	1	36948570	OpenSea	CSF3R
cg25664715	-0.064312	0.0284228	0.023655	-0.0267122	0.0273512	0.328749	-0.0632592	0.0310302	0.0414866	-0.0013443	0.000516138	0.00919964	-0.00640376	0.00613527	0.296595	-0.000334656	0.000184287	0.0693788	6	31556482	OpenSea	LST1
cg17082634	-0.0314647	0.0139177	0.023774	-0.0136058	0.0133017	0.306373	-0.0312236	0.0147669	0.0344784	-0.000342835	0.000246079	0.163561	-0.00111494	0.00324938	0.731505	-8.80698e-05	9.2414e-05	0.340594	15	41850503	N_Shore	TYRO3
cg01972009	-0.0442645	0.0196068	0.0239697	-0.025815	0.0180952	0.153689	-0.0447472	0.0238272	0.0603826	-0.000857563	0.000327884	0.00891102	-0.00525243	0.00350268	0.133732	-0.000243721	0.000121726	0.0452619	11	67273431	N_Shore	PITPNM1
cg14576319	-0.0444763	0.0197103	0.0240396	-0.0486772	0.0186888	0.00919773	-0.0530118	0.0206258	0.010165	-0.00117037	0.000388991	0.00262346	-0.0148397	0.00434914	0.00064463	-0.00036772	0.000138388	0.00787995	3	171175713	N_Shelf	TNIK
cg03044513	-0.0356218	0.0158277	0.024411	0.00837696	0.0186175	0.652746	-0.0268101	0.0194512	0.168103	-0.000402436	0.000309424	0.193397	0.0041851	0.00347215	0.228075	1.60075e-05	0.000119535	0.89347	11	116706153	N_Shore
cg13668129	-0.0278832	0.0124409	0.0250101	-0.00666221	0.0139623	0.633251	-0.0269242	0.0147075	0.0671541	-0.000545307	0.000266818	0.040979	-0.00117925	0.0032465	0.716428	-0.000135809	9.48469e-05	0.152178	19	41768075	N_Shore	HNRNPUL1
cg05784862	-0.0573736	0.0256314	0.025194	-0.0252948	0.024035	0.292609	-0.0547492	0.0304493	0.0721695	-0.000849645	0.000477449	0.0751495	-0.00452723	0.00498002	0.363309	-0.000196429	0.000168507	0.243735	17	25799018	OpenSea	KSR1
cg12619504	-0.0483327	0.0216065	0.0252893	-0.0419732	0.0192364	0.0291118	-0.069746	0.02343	0.00291285	-0.000769009	0.000449013	0.0867739	-0.00611425	0.00471583	0.19479	-0.000244329	0.000147004	0.0964999	5	179232533	Island	SQSTM1;MGAT4B
cg25227803	-0.0539637	0.0242184	0.0258661	-0.0485002	0.0190723	0.0109916	-0.0528462	0.025988	0.0420036	-0.000676741	0.000494115	0.170811	-0.00910372	0.00445513	0.0410106	-0.000219077	0.000176878	0.215503	10	102239027	N_Shelf	WNT8B
cg16151538	-0.0443419	0.0199194	0.0260097	-0.00637608	0.0202392	0.752734	-0.0270887	0.0209181	0.195324	-0.000728476	0.000394864	0.0650551	0.00381488	0.00425998	0.370512	-6.24196e-05	0.000129503	0.629811	20	33676388	N_Shelf	TRPC4AP
cg16983541	-0.0390534	0.0175695	0.0262297	-0.0343004	0.0174476	0.0493094	-0.0422683	0.0195407	0.0305345	-0.000535894	0.000382155	0.160828	-0.00477916	0.00436616	0.273696	-0.000135307	0.000136409	0.321234	3	52231347	N_Shore	ALAS1
cg03958308	-0.0519627	0.0234391	0.0266283	-0.0301513	0.0225565	0.18132	-0.0540696	0.0255904	0.0346107	-0.00110925	0.000421431	0.00848584	-0.00411139	0.00495082	0.406287	-0.00030623	0.000144453	0.0340123	8	145014989	N_Shore	PLEC1
cg02407266	-0.0499725	0.0225586	0.026744	-0.0237701	0.0235263	0.31232	-0.060673	0.024834	0.0145602	-0.000608703	0.000528532	0.24945	-0.00772454	0.00714156	0.279416	-0.000231513	0.00019941	0.245646	10	79637979	OpenSea	DLG5
cg22678092	-0.0503578	0.0227798	0.0270614	-0.0314016	0.0213169	0.140727	-0.0361663	0.0254633	0.155511	-0.000968914	0.000465871	0.0375447	-0.0109238	0.00493712	0.0269261	-0.000214186	0.000178559	0.230325	1	161691014	OpenSea	FCRLB
cg05660670	-0.10536	0.0476743	0.0271056	-0.0929362	0.0459978	0.0433368	-0.13059	0.0537995	0.0152093	-0.00130713	0.00100395	0.19292	-0.0074704	0.0125726	0.55239	-0.000428335	0.000385237	0.266193	12	20521635	Island	PDE3A
cg01936839	-0.0377119	0.0170837	0.0272805	-0.0279737	0.0163167	0.0864502	-0.0375936	0.0195517	0.0545076	-0.000726855	0.000350452	0.038075	-0.00519063	0.00377634	0.169283	-0.000190871	0.000125322	0.127747	7	27198896	N_Shore
cg05500734	-0.0526348	0.023861	0.0273912	-0.031861	0.0218343	0.144505	-0.0682937	0.0254652	0.00732165	-0.000930056	0.000482057	0.0536879	-0.00614288	0.00473475	0.194492	-0.0003024	0.000160105	0.0589244	7	73437649	OpenSea
cg04987734	-0.0594377	0.02695	0.0274202	-0.0226632	0.0212397	0.285961	-0.0529594	0.027573	0.0547699	-0.000897206	0.00045652	0.0493775	-0.00839944	0.00439568	0.0560254	-0.000232528	0.000144129	0.106673	14	103415873	OpenSea	CDC42BPB
cg01442064	-0.0399262	0.0181245	0.0276031	-0.0285063	0.0164492	0.0830978	-0.0517261	0.0218372	0.0178501	-0.000706803	0.000344518	0.0402112	-0.00521285	0.00360022	0.147638	-0.000251373	0.000123715	0.0421666	4	5713450	Island	EVC
cg17250929	-0.0369754	0.016815	0.0278811	-0.0143256	0.0165877	0.387794	-0.0319034	0.0180286	0.0767932	-0.000500429	0.000322026	0.120184	-0.00340941	0.00357086	0.339685	-0.000144921	0.000111418	0.193363	1	153513810	OpenSea	S100A5
cg26764244	-0.100098	0.0455358	0.0279335	-0.050744	0.0393156	0.196813	-0.0930553	0.0489133	0.0571121	-0.00161615	0.000863913	0.061382	-0.0151792	0.0100613	0.131383	-0.000577327	0.00029981	0.0541492	1	68299511	S_Shore	GNG12
cg00893603	-0.103304	0.0471334	0.0283979	-0.0490851	0.0446854	0.272003	-0.0872919	0.0483195	0.0708313	-0.00105193	0.000826692	0.203211	-0.00476568	0.0101398	0.638357	-0.000295112	0.000291189	0.310835	13	26587011	S_Shore	ATP8A2
cg01765174	-0.0335436	0.0153374	0.0287388	-0.0213045	0.0142243	0.134195	-0.0340136	0.0186023	0.0674804	-0.000700778	0.00030155	0.0201298	-0.00228491	0.00309975	0.461045	-0.000196952	0.000109757	0.0727433	9	100880960	N_Shore	TRIM14
cg15029032	-0.0633724	0.0290047	0.0288962	0.0149576	0.0267066	0.575432	-0.0360286	0.0291576	0.216589	-0.000708518	0.00055245	0.199667	0.00413431	0.00749056	0.580992	-8.19589e-05	0.000188418	0.663573	15	86294644	OpenSea
cg25189904	-0.0936618	0.0428709	0.0289078	-0.0561339	0.0419026	0.180367	-0.0884238	0.050775	0.081599	-0.00207109	0.000787581	0.00854648	-0.0224407	0.00891517	0.0118314	-0.00079342	0.000286298	0.00558315	1	68299493	S_Shore	GNG12
cg16357921	-0.0986078	0.045188	0.029097	0.0223526	0.0416892	0.59184	-0.0559304	0.0474782	0.238787	-0.00119968	0.000928015	0.1961	0.0035111	0.010195	0.730549	-5.70253e-06	0.000319442	0.985757	9	90589634	Island	CDK20
cg14142087	-0.0408011	0.0186983	0.029104	-0.025164	0.0176325	0.153539	-0.0469395	0.0208942	0.0246703	-0.000667537	0.000363963	0.0666417	-0.00486036	0.00399416	0.223655	-0.000228583	0.000139423	0.101111	9	110479859	S_Shore
cg07286341	-0.0387304	0.0177545	0.0291508	-0.0163016	0.0148347	0.271819	-0.0360021	0.0181365	0.0471376	-0.000610908	0.000333889	0.0672988	-0.00265689	0.00317942	0.40335	-9.0658e-05	0.000118371	0.443748	5	176923805	Island	PDLIM7
cg09006487	-0.0638285	0.0292774	0.029248	-0.0221551	0.0257046	0.388736	-0.0673914	0.029514	0.0224086	-0.000835207	0.000580117	0.149946	0.00121162	0.00591358	0.83766	-0.000204607	0.000188551	0.277853	3	72424982	OpenSea	RYBP
cg12405265	-0.051328	0.0235757	0.0294687	-0.0414527	0.0250596	0.0980938	-0.03871	0.0292331	0.185443	-0.0005293	0.00054672	0.332975	-0.0125459	0.00615234	0.0414293	-0.000291184	0.000206598	0.15871	1	24655961	OpenSea	GRHL3
cg00026474	-0.0404297	0.0185748	0.0295111	-0.0309696	0.0154768	0.045389	-0.0476168	0.0198569	0.0164852	-0.000698641	0.000327399	0.0328499	-0.00403724	0.00351182	0.250302	-0.000231648	0.000116066	0.0459521	8	134585500	S_Shore	ST3GAL1
cg19406367	0.0756382	0.0347738	0.0296191	0.015008	0.0350299	0.668336	0.0841587	0.0388769	0.0304072	0.00127385	0.000727644	0.0800049	0.00661267	0.00751825	0.379103	0.000449118	0.000238804	0.0600133	1	66999929	S_Shore	SGIP1
cg17852032	-0.036468	0.0167677	0.0296377	-0.00389776	0.0186964	0.834857	-0.0391682	0.0199956	0.0501321	-0.000624406	0.000311015	0.0446814	-0.000191762	0.00398444	0.961614	-0.000130227	0.000119355	0.275233	6	158066811	OpenSea	ZDHHC14
cg05055821	-0.0656473	0.0302114	0.0297855	0.00655768	0.0258861	0.800014	-0.044276	0.0319789	0.166194	-0.00102671	0.000586691	0.0801176	0.00242462	0.00605773	0.688971	-0.0001712	0.000190806	0.369587	7	2758924	S_Shore
cg12979844	-0.0645976	0.0298042	0.0302043	-0.0659729	0.0264609	0.0126591	-0.084377	0.0323094	0.00901377	-0.000923405	0.000614823	0.133122	-0.0126979	0.00661197	0.0548016	-0.000394989	0.000214703	0.0658129	13	46425929	OpenSea	SIAH3
cg14010720	-0.0435295	0.0200938	0.0302869	-0.051146	0.018964	0.00699675	-0.0511805	0.024096	0.0336682	-0.000487459	0.000394734	0.216865	-0.00794127	0.00410555	0.0530791	-0.000211834	0.000149912	0.157639	20	62168878	S_Shore	PTK6
cg18559579	-0.0610523	0.028217	0.0304893	-0.0321757	0.0293136	0.272364	-0.0629727	0.0347894	0.0702781	-0.00132293	0.000478707	0.00571781	-0.0111569	0.00626736	0.0750498	-0.000403907	0.00019196	0.0353681	2	209224676	N_Shore
cg13399816	-0.0669401	0.0309474	0.0305392	-0.0499509	0.0302098	0.098236	-0.0650887	0.0375196	0.082778	-0.000783578	0.000681849	0.250475	-0.0134688	0.00694133	0.052333	-0.000352702	0.000235441	0.134121	1	68299468	S_Shore	GNG12
cg14120703	-0.0302903	0.0140099	0.0306135	-0.00816847	0.0125539	0.515259	-0.0260878	0.0146489	0.0749331	-0.000469398	0.00025297	0.0635181	-0.00113011	0.00264097	0.668714	-9.35564e-05	8.44777e-05	0.268091	9	139416102	N_Shore	NOTCH1
cg00871371	-0.0447489	0.0207033	0.0306617	-0.0273492	0.0155427	0.0784721	-0.037726	0.0206644	0.0679034	-0.00065597	0.000380911	0.0850499	-0.00629414	0.00382067	0.0994777	-0.000179174	0.000127949	0.161407	17	75371476	S_Shore	45544
cg20697394	-0.0557367	0.0257996	0.0307437	-0.0761636	0.0223981	0.000672767	-0.0803929	0.0281081	0.00423466	-0.00109213	0.000523801	0.0370676	-0.0197224	0.00556849	0.00039744	-0.000548913	0.00018225	0.00259646	12	132918305	N_Shelf
cg16503724	-0.0385768	0.0178705	0.0308749	-0.0340603	0.0158331	0.03146	-0.0457734	0.018437	0.0130393	-0.000817337	0.00031921	0.0104521	-0.0103935	0.00343613	0.00248824	-0.000334196	0.000107963	0.00196504	3	17130667	OpenSea	PLCL2
cg09848445	0.0711502	0.0330213	0.0311871	0.0771447	0.0336285	0.0217889	0.106176	0.0357221	0.00295611	0.00179624	0.000732519	0.0142009	0.0222227	0.00833271	0.00765499	0.000748348	0.000248301	0.00257938	10	43601862	S_Shore	RET
cg05339037	-0.0324749	0.0150994	0.0314964	-0.0218688	0.014593	0.133982	-0.0350822	0.0165057	0.0335486	-0.000862915	0.000281064	0.00213931	-0.00444505	0.00319663	0.164364	-0.00025694	9.52024e-05	0.00695716	19	13951168	N_Shelf
cg21356710	-0.0542286	0.0252573	0.0317898	-0.0332816	0.0284009	0.241257	-0.0580369	0.02851	0.0417839	-0.00105081	0.000519504	0.0431022	-0.00295164	0.00630871	0.639879	-0.000320413	0.000193185	0.0972012	2	24234017	S_Shore	MFSD2B
cg23749482	-0.0992236	0.0463245	0.0321994	-0.0956021	0.0432948	0.0272328	-0.105045	0.0510718	0.0397045	-0.00200701	0.000883201	0.0230606	-0.0357302	0.0106412	0.000785883	-0.000780843	0.000347361	0.0245809	17	77901317	Island
cg01015663	-0.0404255	0.0189184	0.032611	0.00695041	0.0180722	0.70054	-0.0201718	0.021839	0.355663	-0.000569227	0.000377381	0.131463	-0.000603702	0.00441898	0.891335	-4.5201e-06	0.00013471	0.973233	1	23729692	OpenSea	TCEA3
cg21063758	-0.061642	0.0288684	0.0327387	-0.0846035	0.0275824	0.00216002	-0.0961352	0.0325771	0.00316741	-0.000726451	0.000593795	0.221178	-0.0151075	0.00601042	0.0119523	-0.000365747	0.000211805	0.0842007	15	74422761	Island	ISLR2;LOC283731
cg07743805	-0.0279578	0.0131053	0.0328985	-0.0213985	0.0110392	0.0525728	-0.0277904	0.0136999	0.0425091	-0.000321823	0.000239794	0.179569	-7.4336e-05	0.0024815	0.976102	-3.00415e-05	8.03155e-05	0.708372	10	116528581	S_Shore
cg05059607	-0.0607967	0.0286595	0.0338926	-0.015797	0.0300986	0.599693	-0.0429332	0.0348509	0.217982	-0.0013778	0.000568338	0.0153393	0.000544221	0.00664656	0.934742	-0.000236591	0.000214727	0.27054	17	65488100	OpenSea	PITPNC1
cg16474118	-0.0652538	0.0307746	0.0339739	-0.0972228	0.0225322	1.59724e-05	-0.0931971	0.0305832	0.00230885	-0.00138007	0.000552759	0.0125355	-0.0200438	0.00490275	4.34599e-05	-0.000555375	0.000185741	0.00278927	2	12760191	OpenSea
cg10676309	-0.0469193	0.0221372	0.0340504	-0.0228692	0.0211746	0.280129	-0.0519116	0.0234368	0.0267629	-0.000824502	0.000436493	0.0589022	-0.00030922	0.00451389	0.945384	-0.000172289	0.000166106	0.299632	5	137685565	N_Shelf
cg04361126	-0.0373356	0.0176461	0.0343614	0.00337971	0.0173336	0.845408	-0.0226177	0.0200216	0.258617	-0.000302558	0.000351035	0.38874	0.00377696	0.00370403	0.307875	5.9814e-05	0.000123076	0.626974	2	190446792	S_Shore	SLC40A1
cg21717508	-0.0556816	0.0263785	0.0347837	-0.0609305	0.0239051	0.010808	-0.0622809	0.0302908	0.0397733	-0.000947508	0.000494729	0.0554665	-0.00880311	0.00471498	0.0618946	-0.000317028	0.000173967	0.0684027	11	64793846	N_Shore	SNX15
cg22761205	-0.0417737	0.0197977	0.0348561	-0.00786925	0.0179815	0.661655	-0.0443497	0.0199809	0.0264452	-0.000370898	0.000381939	0.331503	0.00100229	0.00388481	0.796404	-0.000153838	0.000129017	0.23311	11	457256	N_Shore	PTDSS2
cg25385733	-0.0499084	0.0237467	0.03558	-0.0327736	0.0242769	0.177018	-0.0584896	0.0280825	0.0372714	-0.000478091	0.000472679	0.311802	-0.00174552	0.00535728	0.744559	-0.000172082	0.000171828	0.316597	2	217237043	Island	45355
cg26403843	-0.0671125	0.0321109	0.0366158	-0.0169282	0.0272341	0.534218	-0.0455279	0.0340926	0.181738	-0.00107483	0.000635359	0.0907059	0.000151929	0.00684987	0.982305	-3.71444e-05	0.000232817	0.873241	5	158634085	N_Shelf	RNF145
cg04806562	-0.0334437	0.0160037	0.0366411	-0.0269186	0.0144195	0.0619259	-0.0382739	0.0169942	0.0243111	-0.000451633	0.000319526	0.157524	-0.00742265	0.00369863	0.0447644	-0.000157213	0.000112253	0.161356	17	80316908	OpenSea	TEX19
cg09462576	-0.0677203	0.0324087	0.0366561	-0.00196833	0.0302467	0.948114	-0.0572261	0.0356029	0.107979	-0.00129577	0.000643647	0.0440968	0.000363356	0.0070128	0.958678	-0.000391199	0.00022509	0.0822172	1	228297873	S_Shore	MRPL55
cg18617091	-0.0475577	0.022788	0.0368913	-0.00967725	0.0178839	0.588428	-0.0513833	0.0236232	0.029621	-0.0006661	0.000486444	0.170897	-0.000492374	0.0042816	0.908447	-0.000252907	0.000162292	0.119151	22	37495019	S_Shore	TMPRSS6
cg21473814	-0.0573756	0.0274984	0.0369329	-0.0643878	0.0275372	0.0193764	-0.0741452	0.0306035	0.0154027	-0.00136231	0.000553356	0.0138203	-0.0165839	0.00624588	0.00792657	-0.000515431	0.00019498	0.00820514	19	18873268	Island	CRTC1
cg01447828	-0.0492005	0.0235804	0.0369332	-0.0245753	0.0200287	0.21982	-0.0428987	0.0250634	0.0869699	-0.000698673	0.000469755	0.136933	-0.000266004	0.00461272	0.954013	-0.000121886	0.000159974	0.446115	19	40919465	OpenSea	PRX
cg22014430	0.0376523	0.0180573	0.0370554	-0.0113695	0.016012	0.477668	0.021094	0.0191928	0.271742	0.000563133	0.000359852	0.117606	-0.000804294	0.00339998	0.813	3.41688e-05	0.000108768	0.753413	1	24077973	OpenSea	TCEB3
cg20152539	0.0621916	0.0298282	0.0370696	0.0426605	0.0321236	0.184174	0.0796986	0.035152	0.0233746	0.00060168	0.000602875	0.31827	0.0150823	0.00618312	0.0147168	0.000428675	0.000196258	0.0289449	17	14206871	Island	HS3ST3B1;MGC12916
cg13487983	-0.0297363	0.0142635	0.0370891	-0.010907	0.01506	0.468919	-0.0325581	0.0165064	0.0485578	-0.000296037	0.000262638	0.259672	-0.000409321	0.00284496	0.885598	-5.53675e-05	9.39885e-05	0.555802	9	137296319	N_Shelf	RXRA
cg01616956	-0.0485091	0.0233096	0.0374269	-0.0636909	0.0188195	0.000713604	-0.0668371	0.0246088	0.00660791	-0.00084876	0.000442739	0.0552295	-0.0141778	0.00493294	0.00405168	-0.000378689	0.00015709	0.0159243	2	232393196	N_Shore	NMUR1
cg04530628	-0.0249685	0.0120056	0.0375496	-0.0049179	0.0117974	0.676779	-0.0184969	0.0133635	0.166317	-0.000195717	0.000246679	0.42754	-0.000905255	0.00264947	0.732596	-4.6967e-06	8.65874e-05	0.956742	12	109003704	OpenSea
cg17560073	-0.10014	0.0481603	0.037589	0.000424333	0.0437696	0.992265	-0.0825386	0.0554203	0.136403	-0.00195488	0.000912965	0.0322545	-0.00425411	0.00953376	0.655442	-0.000380873	0.000327828	0.245313	8	124850602	OpenSea
cg13418576	-0.0529721	0.0254831	0.0376438	-0.0383168	0.0252468	0.129093	-0.0583427	0.0268607	0.0298522	-0.000881748	0.000517042	0.0881257	-0.00646191	0.00546409	0.236963	-0.000315632	0.000181146	0.0814358	9	126105738	S_Shelf
cg17586094	-0.0452539	0.0217822	0.0377501	-0.0379824	0.0205708	0.0648301	-0.0478818	0.0237158	0.0434888	-0.000881956	0.000385268	0.0220676	-0.00997557	0.00430827	0.0205884	-0.000308552	0.000135601	0.0228797	2	235244520	OpenSea
cg22820188	-0.0446381	0.0215548	0.0383671	-0.0153115	0.0178434	0.390834	-0.0381801	0.0216853	0.0782983	-0.000842669	0.000396563	0.0335925	-0.00324706	0.00391794	0.407237	-0.00025169	0.000121701	0.0386311	1	156086004	S_Shore	LMNA
cg13092108	-0.0331187	0.0160147	0.0386378	-0.0106569	0.0136911	0.436347	-0.0262066	0.015917	0.0996699	-0.000642083	0.000291577	0.0276577	-0.00105885	0.00291953	0.716846	-0.000109312	9.94326e-05	0.271611	1	26857284	S_Shore	RPS6KA1
cg05897963	-0.0587313	0.0284085	0.0386978	-0.0756221	0.0279482	0.00681419	-0.0856944	0.0312423	0.00608993	-0.000853285	0.000570168	0.13451	-0.0190876	0.00629736	0.00243713	-0.000324816	0.000209249	0.120593	19	30157918	S_Shore	PLEKHF1
cg17498867	-0.0388198	0.0188001	0.038935	-0.0181089	0.0174551	0.299522	-0.0425104	0.0196349	0.0303846	-0.000396745	0.000359449	0.269698	-0.00203111	0.00376498	0.589559	-0.000132455	0.000119547	0.267871	2	72371552	Island	CYP26B1
cg12455309	0.0732159	0.0355052	0.0391967	0.0226365	0.0313882	0.470799	0.0797585	0.0389286	0.0404777	0.00135162	0.000704966	0.0552027	0.0122035	0.00649983	0.0604484	0.000464615	0.000215528	0.0311068	6	582493	OpenSea	EXOC2
cg12486287	-0.0354367	0.0172036	0.0394135	0.00333931	0.0148882	0.82253	-0.0217516	0.0173699	0.210477	-0.000570438	0.000330278	0.0841418	0.00598129	0.00313398	0.0563233	-4.23961e-05	0.00010355	0.682227	16	4421643	Island	VASN;CORO7
cg26718213	0.131483	0.0638431	0.0394487	0.18648	0.0630958	0.00312153	0.150906	0.0733877	0.0397556	0.00300531	0.00117763	0.0107105	0.0462495	0.0129699	0.000362602	0.00120624	0.000438141	0.0059037	2	241976080	Island	SNED1
cg11624345	0.0509789	0.0248283	0.0400476	0.00344132	0.0244962	0.888278	0.038904	0.027859	0.162576	0.000565858	0.000478486	0.236968	0.0025096	0.00533345	0.63797	0.000128157	0.000167178	0.443325	19	44278551	Island	KCNN4
cg24518098	-0.0595063	0.0289937	0.0401318	-0.0986365	0.0241581	4.44651e-05	-0.0922154	0.028086	0.0010259	-0.00149117	0.000541361	0.00587845	-0.0206717	0.00581518	0.000378279	-0.000585366	0.000180711	0.00119847	1	2146288	S_Shore
cg16776035	-0.0240319	0.0117267	0.0404298	-0.00266076	0.0129877	0.837676	-0.0163302	0.013473	0.225488	-0.0003999	0.000226733	0.0777751	-0.000757393	0.00278654	0.785773	-7.12234e-05	8.80366e-05	0.418503	17	74542680	OpenSea
cg01435643	0.0804063	0.0392548	0.0405288	0.00940085	0.0327045	0.773769	0.0618644	0.0417014	0.137939	0.000742823	0.000716927	0.300146	-0.00217341	0.00826891	0.792673	0.000153037	0.000245049	0.532289	13	113689776	S_Shore	MCF2L
cg22266211	-0.0489074	0.0238938	0.040671	-0.0244446	0.0276864	0.377285	-0.0498842	0.0281949	0.0768498	-0.00120885	0.000452409	0.00753925	-0.0103695	0.00567407	0.0676202	-0.000326555	0.000168789	0.0530275	17	46662371	S_Shelf
cg03912703	-0.125806	0.0615733	0.041033	0.00767488	0.0494719	0.876714	-0.0438334	0.0625905	0.483727	-0.00206869	0.00106344	0.0517403	0.00660128	0.0116377	0.570555	2.85685e-05	0.000355475	0.935945	1	45279349	Island	BTBD19
cg00073460	-0.0808754	0.0395874	0.0410565	-0.0713977	0.0390914	0.0677857	-0.0841774	0.0434387	0.0526424	-0.00156918	0.000832947	0.0595803	-0.0130381	0.00925597	0.15895	-0.000591919	0.000278551	0.0335874	6	149806502	OpenSea	ZC3H12D
cg24924577	-0.0518406	0.025381	0.0411023	-0.0486292	0.0247904	0.0498074	-0.0614952	0.0288215	0.032871	-0.00094923	0.000524086	0.0701081	-0.0104996	0.0059575	0.0780002	-0.000329872	0.000191961	0.0857175	15	90735148	OpenSea	SEMA4B
cg18992688	-0.0700881	0.0343805	0.0414896	-0.00544343	0.0277287	0.844367	-0.0729136	0.0348522	0.0364313	-0.000795135	0.000564474	0.158944	0.00371186	0.00658836	0.573165	-0.000186468	0.000194996	0.338938	1	206223241	N_Shore	AVPR1B
cg22858500	-0.0418741	0.0205488	0.0415708	-0.0257513	0.0208831	0.21753	-0.0445924	0.0233702	0.0563798	-0.000330602	0.000412453	0.422812	-0.00592682	0.00491721	0.228079	-0.000181163	0.000145342	0.212597	10	18629006	OpenSea	CACNB2
cg08173263	-0.0864467	0.0424522	0.0417174	-0.0471247	0.044041	0.284611	-0.0800673	0.0468421	0.0873954	-0.00133645	0.00086112	0.120666	-0.00143407	0.00926734	0.877023	-0.000453347	0.000294344	0.123513	19	14276911	S_Shelf	LPHN1
cg09338136	-0.0399222	0.0196088	0.0417576	-0.0312886	0.0204381	0.125794	-0.0452724	0.0198864	0.0228132	-0.000925205	0.000373003	0.0131226	-0.00356088	0.0054355	0.512393	-0.000270541	0.000125696	0.03137	5	344057	Island	AHRR
cg10428938	-0.104287	0.051272	0.0419526	-0.032158	0.0539515	0.551138	-0.110354	0.0589588	0.061246	-0.0022701	0.0010167	0.025562	0.00045709	0.0114552	0.968171	-0.000619494	0.000358847	0.0842849	7	98990837	Island	ARPC1B
cg08787968	0.0586431	0.0288486	0.0420738	0.0354926	0.0314838	0.259604	0.0597017	0.0352245	0.0900959	0.00124976	0.000537345	0.0200286	0.0115736	0.00676608	0.0871663	0.000473248	0.000208911	0.0234937	11	32451777	N_Shore	WT1
cg04704634	-0.0462084	0.0227525	0.0422634	-0.0056646	0.022582	0.801934	-0.0351088	0.0245294	0.152347	-0.000755062	0.000427829	0.0775857	0.000960578	0.00555941	0.862821	-0.000193927	0.000153844	0.207473	5	131396204	OpenSea	IL3
cg19825856	-0.0636138	0.0314392	0.0430326	0.00724481	0.0290162	0.802834	-0.0493389	0.0322296	0.125804	-0.000680685	0.000623091	0.274643	0.00106466	0.00671395	0.874004	-9.86601e-05	0.000201707	0.624753	2	107501733	N_Shore	ST6GAL2
cg01290904	-0.0533754	0.0264313	0.0434461	-0.0340934	0.0276533	0.217619	-0.06658	0.031466	0.0343503	-0.000906896	0.000522787	0.0827883	-0.00899586	0.00578264	0.119787	-0.000315872	0.0001877	0.0924032	4	5708474	N_Shore	EVC2
cg25748521	-0.0482389	0.0238894	0.0434603	-0.0879565	0.0244314	0.000318048	-0.0750764	0.0254933	0.00323005	-0.000731129	0.00051474	0.155496	-0.0209801	0.00619644	0.000709632	-0.000460725	0.000175779	0.00876608	7	139366758	OpenSea	HIPK2
cg26707709	0.165829	0.0822036	0.0436653	0.234823	0.0779764	0.00259993	0.192254	0.0934179	0.0395902	0.00333166	0.00151691	0.0280673	0.0524393	0.0155387	0.000738793	0.00135646	0.000542659	0.0124316	2	241975756	Island	SNED1
cg20534585	0.0582319	0.0288903	0.0438393	0.0404483	0.0322697	0.210043	0.059524	0.0331609	0.0726531	0.000962144	0.000593673	0.10509	0.00291216	0.00819289	0.722253	0.000310975	0.000224588	0.166161	3	196373598	OpenSea	LRRC33
cg15871086	-0.0657234	0.0326078	0.0438445	-0.107022	0.0321163	0.000861281	-0.0790002	0.0388216	0.0418554	-0.00196853	0.000614869	0.00136689	-0.0258237	0.00642514	5.84049e-05	-0.00062572	0.000228111	0.00608703	18	56526595	N_Shelf
cg13917614	-0.0527974	0.0262853	0.0445768	-0.0492861	0.0253391	0.0517679	-0.0564148	0.0304366	0.0638082	-0.000698569	0.000520467	0.179532	-0.011723	0.00578987	0.0428933	-0.000316697	0.000185601	0.0879467	17	40125660	OpenSea	CNP
cg06214925	-0.0506901	0.0253491	0.045535	-0.0314266	0.0224135	0.160877	-0.062299	0.0259225	0.0162489	-0.000960674	0.000453325	0.0340758	-0.00770807	0.0049337	0.11821	-0.000357453	0.000146789	0.0148856	4	109092628	Island	LOC641518
cg02167201	-0.0366587	0.0183359	0.0455779	-0.029779	0.0144871	0.0398261	-0.0377017	0.0191454	0.0489263	-0.000596639	0.000291741	0.040845	-0.00775258	0.00330404	0.018956	-0.000259509	0.000104134	0.0127001	10	105209452	N_Shelf	CALHM2
cg08120831	-0.038632	0.0193293	0.045649	-0.00545541	0.0185585	0.76879	-0.030569	0.0218219	0.161261	-0.000225115	0.000405264	0.578568	0.00328781	0.00406282	0.418376	6.40273e-05	0.000143208	0.654809	12	122669186	S_Shore	LRRC43
cg16592596	-0.0505843	0.0253192	0.0457312	0.00934481	0.0222035	0.673849	-0.0261449	0.0278633	0.348077	-0.000468541	0.000517288	0.36506	0.00445185	0.0047167	0.345247	7.84504e-05	0.000169532	0.643546	17	79620347	OpenSea	PDE6G
cg24759108	-0.0372839	0.0186762	0.0458977	-0.014881	0.0161184	0.355885	-0.0372726	0.0190351	0.0502182	-0.000629733	0.000361716	0.0816903	-0.00114929	0.00349167	0.74204	-0.000147001	0.000111408	0.187009	10	126223401	OpenSea	LHPP
cg24714606	-0.031434	0.0157523	0.0459858	-0.0248206	0.0126127	0.0490788	-0.0374505	0.0172456	0.0298861	-0.000544421	0.000292262	0.0624922	-0.00435896	0.00265539	0.100683	-0.000140591	9.6981e-05	0.147148	13	98019621	OpenSea	MBNL2
cg24324354	-0.0576583	0.0289583	0.0464717	0.000282912	0.0249915	0.990968	-0.0392668	0.0323609	0.224975	-0.000588116	0.00054045	0.276508	-0.00188185	0.00542015	0.728445	-9.39646e-05	0.000180559	0.602779	12	58004248	Island	GEFT
cg18900812	-0.0711963	0.0357745	0.0465751	-0.0633102	0.0329464	0.0546547	-0.111902	0.0370353	0.00251523	-0.001469	0.000710471	0.0386738	-0.0116952	0.00774609	0.131091	-0.000690299	0.000239092	0.00388729	6	36646127	N_Shore	CDKN1A
cg10785537	-0.0304609	0.0153085	0.046612	-0.0183852	0.0152122	0.226825	-0.025291	0.0164034	0.123119	-0.000769568	0.000310235	0.0131163	-0.00414264	0.00371288	0.264529	-0.000202941	0.000108518	0.0614688	2	74603226	OpenSea	DCTN1
cg11660018	-0.0398649	0.0200491	0.0467713	-0.00317621	0.0181507	0.861087	-0.0318132	0.0210946	0.131524	-0.000812886	0.000393644	0.0389204	-0.00578672	0.00426815	0.175165	-0.000206339	0.000139066	0.137875	11	86510915	N_Shore	PRSS23
cg00485194	-0.0856235	0.0431124	0.0470278	-0.0226033	0.0479595	0.637426	-0.0996373	0.0536436	0.063255	-0.00126531	0.000952147	0.18388	-0.00805766	0.0102142	0.430189	-0.000374181	0.000331024	0.258319	3	21792684	OpenSea	ZNF385D
cg26405020	-0.0385875	0.0194819	0.047627	-0.0166691	0.0171043	0.329782	-0.0321661	0.0204149	0.115113	-0.00026777	0.000381586	0.482847	0.000412605	0.00411511	0.920133	3.35575e-05	0.000134354	0.802766	15	91427363	N_Shore	FES
cg22601421	-0.0596551	0.0301538	0.0478882	-0.0160301	0.0279418	0.566173	-0.0523173	0.0323793	0.106145	-0.000134434	0.000624674	0.829606	-0.00127435	0.00642501	0.842777	3.94542e-05	0.000211015	0.851681	4	40632299	Island	RBM47
cg17323704	-0.0485625	0.0245729	0.0481254	-0.0357544	0.0282177	0.205123	-0.057159	0.029593	0.0534209	-0.000917196	0.000518749	0.0770456	-0.00852932	0.00593921	0.150973	-0.000295374	0.000189745	0.119545	3	127391632	Island	ABTB1;PODXL2
cg05914034	-0.0657479	0.0332911	0.0482753	-0.02997	0.0283153	0.289856	-0.0761529	0.0360172	0.0344856	-0.00131014	0.000610883	0.0319792	-0.00283302	0.00671444	0.673076	-0.000422431	0.000220358	0.0552347	7	5528179	Island	FBXL18
cg10835286	0.0859269	0.0435939	0.0487151	0.0435223	0.0417733	0.297472	0.0968065	0.0469137	0.0390653	0.000626014	0.00086191	0.467648	0.00158135	0.00961087	0.869308	0.000330765	0.000330628	0.31711	2	66657913	N_Shelf
cg23845009	-0.0400277	0.0203079	0.0487191	-0.030739	0.0170688	0.0717216	-0.0460473	0.0216938	0.0337875	-0.00072627	0.000399564	0.0691167	-0.00649867	0.00353339	0.0658837	-0.000271701	0.000125067	0.029823	11	34323678	OpenSea	ABTB2
cg13541527	0.146169	0.0742138	0.0488875	0.139487	0.0768493	0.0695134	0.216983	0.0690876	0.00168548	0.00140652	0.00150062	0.348609	0.028322	0.0194295	0.144928	0.000765322	0.000488898	0.117489	6	31804078	S_Shore	C6orf48;SNORD52
cg24715735	-0.045362	0.0230395	0.048967	-0.0304066	0.0203568	0.135258	-0.0523759	0.0256519	0.041172	-0.000406064	0.000493161	0.410287	-0.00417825	0.00464121	0.367987	-8.89122e-05	0.000166394	0.593102	19	35531403	N_Shore	HPN
cg25292882	-0.0756194	0.0384219	0.0490527	-0.0715528	0.0381182	0.0605002	-0.0736322	0.0415798	0.0765836	-0.00171246	0.000740551	0.0207546	-0.00777446	0.00994295	0.434269	-0.000397686	0.000267332	0.136854	15	39431467	OpenSea
cg10255761	-0.0437885	0.0222575	0.0491422	-0.0292889	0.0237546	0.217584	-0.0381153	0.0240166	0.112504	-0.000878113	0.000461415	0.0570294	-0.0043917	0.00582738	0.451069	-0.000125454	0.000160522	0.434485	3	49210029	S_Shore	KLHDC8B
cg04095045	-0.0517433	0.0263061	0.049187	-0.017927	0.0237893	0.451104	-0.0432379	0.0282593	0.126006	-0.000409896	0.000511721	0.423123	-0.00189579	0.00561029	0.735429	-6.71025e-05	0.000181896	0.712197	1	24882199	OpenSea	C1orf130
cg05221370	-0.0565345	0.0288389	0.0499542	-0.030474	0.0320455	0.341625	-0.0670436	0.0360577	0.0629788	-0.00115231	0.000664216	0.0827694	-0.00489533	0.00729832	0.502381	-0.000342417	0.000232724	0.141198	7	110738836	OpenSea	LRRN3;IMMP2L
cg25318189	-0.0299936	0.0153191	0.0502398	0.00555461	0.0130559	0.67051	-0.0256216	0.014962	0.0868152	-0.000470125	0.000282911	0.0965644	0.00447928	0.00281196	0.111174	-4.44784e-05	9.52523e-05	0.640533	7	2800436	N_Shelf	GNA12
cg25658983	-0.0576269	0.029457	0.050429	-0.0486628	0.0286718	0.0896525	-0.0772665	0.0341712	0.0237493	-0.000899241	0.000588701	0.126637	-0.0106842	0.00675796	0.113884	-0.000303776	0.000221031	0.16933	13	46426026	OpenSea	SIAH3
cg05824218	-0.027823	0.0142341	0.0506221	-0.0125924	0.0145849	0.387926	-0.0291902	0.0158487	0.0655036	-0.000461624	0.000293819	0.116155	0.000635655	0.00317286	0.841214	-7.73354e-05	9.92826e-05	0.436014	17	38499096	S_Shore	RARA
cg10508317	-0.0816917	0.0418089	0.0507091	-0.0956075	0.0400468	0.0169682	-0.130884	0.0465256	0.00490566	-0.00128678	0.000793708	0.10497	-0.0201211	0.00793605	0.0112318	-0.000614959	0.000294854	0.0370112	17	76355146	Island	SOCS3
cg02005758	-0.0442013	0.0226503	0.0510015	-0.0386549	0.0229876	0.0926557	-0.0451159	0.0244086	0.0645509	-0.000707479	0.000434492	0.103464	-0.00982932	0.0058158	0.0910076	-0.000238759	0.000146411	0.102945	3	128454730	OpenSea	RAB7A
cg18503679	-0.126626	0.0650562	0.0516054	-0.0860027	0.0685767	0.209802	-0.163353	0.083568	0.0506147	-0.00178288	0.00130819	0.172927	-0.0205798	0.0137196	0.133605	-0.000834712	0.000469541	0.0754502	3	21792543	OpenSea	ZNF385D
cg00501876	-0.0322471	0.0165845	0.0518465	-0.027989	0.013304	0.0353961	-0.0382271	0.0174211	0.0282142	-0.000564731	0.000284369	0.0470434	-0.00509371	0.00275247	0.0642281	-0.000220558	9.81631e-05	0.0246491	3	39193251	N_Shore	CSRNP1
cg05483571	-0.075821	0.0390287	0.0520526	-0.0654846	0.0361601	0.0701468	-0.0945571	0.0422954	0.0253757	-0.000943857	0.000750612	0.208591	-0.023848	0.00866415	0.00591435	-0.000437767	0.000278047	0.115386	17	77901224	Island
cg03280235	-0.0341145	0.0175683	0.0521585	-0.03186	0.0164643	0.0529779	-0.0416968	0.0201537	0.0385519	-0.000708213	0.000374362	0.0585192	-0.00469631	0.00374975	0.210412	-0.000280436	0.000130676	0.031869	6	32158953	OpenSea	PBX2;GPSM3
cg19758448	-0.0647623	0.0333779	0.052346	-0.012607	0.030468	0.679036	-0.0370463	0.037087	0.317841	-0.00158075	0.00061305	0.00992297	-0.00185975	0.00581891	0.749268	-0.000325792	0.000194909	0.0946206	17	37828296	S_Shelf	PGAP3
cg23046844	-0.0274465	0.0141512	0.0524388	0.00052117	0.0148706	0.972042	-0.0222131	0.0161923	0.170115	-0.000279956	0.00026781	0.295859	0.000157722	0.00359126	0.96497	-2.69578e-05	9.80297e-05	0.783319	10	102322911	S_Shore
cg22705225	-0.0328569	0.0169415	0.0524484	-0.00578863	0.0179318	0.746836	-0.0273917	0.0181023	0.130238	-0.000649783	0.000351295	0.06436	-0.0028504	0.00419617	0.496956	-0.000122697	0.000125962	0.330016	5	31640216	S_Shore
cg01138448	0.0480321	0.0247688	0.0524746	0.0420349	0.0246532	0.0881856	0.0528537	0.0292225	0.0705038	0.000776965	0.000497076	0.118036	0.00332912	0.00615734	0.588732	0.00019078	0.000186378	0.306016	15	45028595	OpenSea	TRIM69
cg16269733	-0.0763622	0.0394078	0.0526544	7.32818e-05	0.0359861	0.998375	-0.0515768	0.0434279	0.234975	-0.00129849	0.000704872	0.0654505	-0.00430199	0.00735652	0.558692	-0.000227628	0.000247571	0.357862	1	156616804	Island	BCAN
cg18394567	-0.0298663	0.0154211	0.0527799	-0.017903	0.016474	0.27715	-0.0280199	0.0179236	0.117982	-0.000815051	0.000316783	0.010085	-0.00270252	0.00415166	0.515079	-0.000204738	0.000115158	0.0754224	17	2758375	S_Shore	RAP1GAP2
cg24212377	-0.0236172	0.012213	0.0531409	-0.00206198	0.0132593	0.876417	-0.00993531	0.0139708	0.476993	-0.000352573	0.000264276	0.182169	0.000593122	0.00291914	0.838991	-4.5388e-05	9.32835e-05	0.626571	11	73110989	OpenSea
cg22650458	-0.0419163	0.0216995	0.0533995	0.0152065	0.0185579	0.412551	-0.0168006	0.0223723	0.45268	-0.000143774	0.000391309	0.713307	0.00607946	0.00436861	0.164036	0.000160028	0.000139599	0.251656	7	30188720	OpenSea	C7orf41
cg13443605	0.0621924	0.032197	0.0534061	0.0268614	0.0335622	0.423509	0.0570553	0.0384231	0.137564	0.000852123	0.00062449	0.172407	0.014859	0.00606016	0.01421	0.000431733	0.000202217	0.0327608	17	14207036	Island	HS3ST3B1;MGC12916
cg21869609	0.123107	0.063823	0.053746	0.0840107	0.055639	0.131063	0.107794	0.0715864	0.132121	0.00185024	0.00120752	0.125456	0.0178749	0.0129988	0.169093	0.000735435	0.000435959	0.0916156	19	2291613	Island	LINGO3
cg00041989	-0.0342796	0.0177878	0.0539614	-0.0274657	0.0197723	0.164802	-0.0467229	0.0196615	0.017484	-0.00033786	0.00034344	0.325236	-0.00407748	0.00458515	0.373853	-0.000155711	0.000132098	0.238499	17	55828038	OpenSea
cg23059461	-0.0481144	0.0249987	0.05427	-0.0178953	0.0259958	0.491207	-0.0382921	0.0277517	0.167645	-0.000838107	0.000549539	0.127232	-0.00391975	0.00546802	0.473467	-0.000241893	0.000180874	0.181105	10	72362694	S_Shelf	PRF1
cg03473042	0.0379335	0.019735	0.0545881	0.0154225	0.0195782	0.430849	0.0470163	0.0229125	0.0401703	0.000604342	0.000422278	0.152388	0.00105244	0.00407421	0.796161	0.000203713	0.00015579	0.191006	9	137000014	N_Shore	WDR5
cg22582113	0.056124	0.0291999	0.054598	0.053927	0.0270375	0.0460947	0.0518594	0.0315791	0.100548	0.00104273	0.000600634	0.0825569	0.0131686	0.00636572	0.038576	0.0003269	0.000210954	0.121231	9	130742348	N_Shore	FAM102A
cg10580293	-0.0816485	0.0425742	0.0551375	-0.0664908	0.0389044	0.087436	-0.110563	0.049159	0.0245067	-0.00173406	0.000805605	0.0313584	-0.0182863	0.00808883	0.0237787	-0.000738776	0.000282579	0.00893822	7	29605897	Island	PRR15
cg02556393	-0.0439706	0.0229752	0.0556427	-0.000565032	0.0227983	0.980227	-0.0427699	0.0245316	0.0812532	-0.000644563	0.00046126	0.162294	-0.00221062	0.00487183	0.650005	-0.000176716	0.000156932	0.260139	3	168866705	N_Shore	MECOM
cg23925513	-0.0379659	0.0198474	0.0557627	-0.0268041	0.0147618	0.069406	-0.0435556	0.0188139	0.0206089	-0.000527335	0.000396221	0.183218	-0.00347936	0.00316231	0.271219	-0.000116589	0.000123073	0.343478	17	6923526	N_Shore
cg03935116	-0.0450213	0.0235796	0.0562194	-0.0137906	0.0242407	0.569421	-0.0509999	0.0277229	0.0658219	-0.000902509	0.000450926	0.0453432	-0.00442435	0.00564511	0.433187	-0.000271677	0.000163596	0.0967819	12	31476565	N_Shore	FAM60A;FLJ13224
cg02442900	-0.0583227	0.0305584	0.0563179	-0.0910971	0.0280273	0.00115282	-0.0707636	0.0331107	0.0325834	-0.0016035	0.000546218	0.00332858	-0.0185658	0.00548112	0.000706022	-0.000506856	0.000189518	0.00748543	2	234296642	OpenSea	DGKD
cg21337881	-0.0335197	0.0175723	0.0564522	-0.0166268	0.0162206	0.305343	-0.0308859	0.0192355	0.108346	-0.000495416	0.00034865	0.15533	-0.00540917	0.0039609	0.172052	-0.000120483	0.000124157	0.331844	17	5138645	OpenSea	C17orf87
cg03812323	0.0452801	0.0237451	0.0565303	0.046409	0.0236882	0.0500935	0.0511191	0.0275295	0.0633277	0.00101299	0.000487882	0.0378657	0.0104814	0.00489972	0.0324203	0.000299596	0.000183326	0.102212	6	32116106	N_Shore
cg26756208	-0.0506156	0.0265586	0.056675	-0.0502333	0.0267153	0.0600649	-0.0727757	0.0287376	0.0113276	-0.000746486	0.000500715	0.136004	-0.00715656	0.0063302	0.258247	-0.000351345	0.000170886	0.0397809	10	102414910	Island
cg12275060	-0.107267	0.0563034	0.0567587	0.0056543	0.0494986	0.909054	-0.0320252	0.06014	0.594372	-0.00183229	0.000985861	0.0630883	0.0036974	0.0115211	0.748268	2.5798e-05	0.000348656	0.941016	1	45279329	Island	BTBD19
cg00063111	0.0735952	0.0386786	0.0570746	0.044214	0.0354982	0.212938	0.0825969	0.0405555	0.0416861	0.000348633	0.000759189	0.646078	0.00684831	0.00764713	0.370499	0.000212232	0.000248447	0.392977	3	39448952	S_Shore	SNORA6;RPSA
cg23756272	-0.0383247	0.0201428	0.057086	-0.0280159	0.0212678	0.18774	-0.0333028	0.0223017	0.135362	-0.00112674	0.000405442	0.00545191	-0.00792292	0.00519331	0.127109	-0.000320608	0.000146627	0.0287751	18	60904418	OpenSea	BCL2
cg04543273	-0.0193027	0.0101457	0.0570996	0.00301579	0.0120942	0.803084	-0.012926	0.0120481	0.283332	-0.000215045	0.000201097	0.284907	-0.000905302	0.0025718	0.72483	-2.68411e-05	7.77232e-05	0.729837	5	176758413	N_Shore
cg23716141	-0.0419433	0.022058	0.057236	-0.0538476	0.0206882	0.00924628	-0.0603593	0.0230613	0.00886175	-0.000673847	0.000413922	0.103534	-0.00761926	0.00450329	0.0906586	-0.000329427	0.000139465	0.018173	17	75360477	OpenSea	45544
cg09006159	-0.0267233	0.0140571	0.0572947	-0.0116874	0.0131906	0.375595	-0.0285172	0.0158839	0.0725983	-0.000324089	0.000256523	0.206448	-0.00329471	0.00285603	0.248665	-0.000143299	9.90619e-05	0.14802	2	98329811	OpenSea	ZAP70
cg07705835	-0.0234092	0.0123146	0.0573109	-0.00311345	0.0121855	0.798334	-0.0220313	0.0127562	0.08415	-0.000359861	0.000261533	0.168831	-0.00154172	0.00322683	0.632807	-6.06341e-05	8.9017e-05	0.495775	3	9959128	S_Shore	IL17RC
cg18747408	-0.0460058	0.0242161	0.0574588	-0.00588627	0.024666	0.811386	-0.056178	0.0271148	0.0382786	-0.000531295	0.000528839	0.315068	0.00262124	0.00531623	0.621968	-0.000170834	0.000182196	0.348429	10	130841097	OpenSea
cg18633600	-0.0442072	0.0232702	0.0574675	-0.00847501	0.0211925	0.689225	-0.0403766	0.0263351	0.125231	-0.000408186	0.00043332	0.346194	0.00060334	0.00477003	0.899348	-7.7141e-05	0.0001474	0.600734	12	1940452	OpenSea	LRTM2;CACNA2D4
cg02003184	-0.0387524	0.0203991	0.0574705	-0.0199044	0.0204612	0.330659	-0.050942	0.0222935	0.0223095	-0.000880919	0.000361995	0.0149531	-0.00611583	0.00441114	0.165609	-0.000349917	0.000130242	0.00721715	19	51324465	S_Shelf	KLK1
cg07339236	-0.0610831	0.03216	0.0575188	-0.0837484	0.0288604	0.00370975	-0.0912261	0.0336266	0.0066695	-0.00137029	0.000606025	0.0237523	-0.022704	0.00647137	0.00045084	-0.000528602	0.000213691	0.0133732	20	50312490	OpenSea	ATP9A
cg02560388	-0.0445708	0.0234671	0.0575264	0.00873106	0.0213119	0.682041	-0.0315511	0.0265196	0.234154	-0.000670807	0.000466805	0.150713	0.000420491	0.00501336	0.933157	-0.00011377	0.000163176	0.485665	2	11969958	OpenSea
cg07573872	-0.0507935	0.0267482	0.0575707	-0.023871	0.0199278	0.230965	-0.0477495	0.0270744	0.0777928	-0.000928435	0.000482581	0.0543676	-0.00977269	0.00465626	0.0358321	-0.0002554	0.000167334	0.126938	19	1126342	S_Shelf	SBNO2
cg06439889	-0.0387009	0.0204067	0.0578964	-0.0255281	0.0189555	0.178064	-0.0281998	0.0228118	0.216388	-0.000837107	0.000385084	0.0297181	-0.00502135	0.0037658	0.182398	-0.000217391	0.000134589	0.106263	6	72077399	OpenSea
cg03636183	-0.0477268	0.0251733	0.0579701	-0.0605932	0.0243079	0.012676	-0.0589967	0.0277921	0.0337715	-0.00106426	0.000572976	0.0632512	-0.0177293	0.00668767	0.00802452	-0.000383047	0.000208766	0.0665332	19	17000585	N_Shore	F2RL3
cg08587504	-0.0358495	0.0189405	0.0583923	-0.0325733	0.015436	0.0348402	-0.0396648	0.0205192	0.0532286	-0.000764459	0.000314205	0.0149746	-0.00611103	0.00330598	0.0645329	-0.000227918	0.000114081	0.0457323	20	34639686	S_Shore	LOC647979
cg27405731	-0.0433964	0.0229593	0.0587386	0.00495021	0.0207675	0.811599	-0.0451098	0.0247525	0.0683894	-0.000412456	0.000455815	0.365531	0.00208966	0.00418522	0.617571	-4.10653e-05	0.000154112	0.789882	7	101571203	OpenSea	CUX1
cg14292572	-0.0386021	0.0204306	0.0588344	-0.0382705	0.0178763	0.032286	-0.0477921	0.0230748	0.0383421	-0.000527979	0.000375259	0.159435	-0.00816978	0.00364319	0.0249304	-0.000235495	0.000126986	0.0636688	12	67665055	S_Shore	CAND1
cg17690322	-0.0311201	0.0164924	0.0591695	-0.0124362	0.0138732	0.370031	-0.0284727	0.0176409	0.106525	-0.000611623	0.000325138	0.0599558	-0.0038833	0.00348238	0.264795	-0.000217147	0.000107197	0.0427963	11	67206434	S_Shelf	CORO1B;PTPRCAP
cg20469744	-0.0380203	0.0202053	0.0598771	-0.0334295	0.0193037	0.0833149	-0.0507607	0.0219247	0.0206008	-0.000479492	0.000390134	0.219056	-0.00343168	0.0039949	0.390332	-0.000185575	0.000139026	0.181935	13	43949447	OpenSea	ENOX1
cg01692968	-0.051028	0.027134	0.0600276	-0.0469187	0.0245416	0.0559018	-0.0638055	0.0284233	0.0247787	-0.000520399	0.000612216	0.39531	-0.00721577	0.00663934	0.277116	-0.00013698	0.000224914	0.542503	9	108005349	N_Shore
cg09448652	-0.0386059	0.0205731	0.0605838	-0.023327	0.0215976	0.280109	-0.0425817	0.0250492	0.0891451	-0.000792197	0.00042847	0.0644727	-0.00918208	0.00538161	0.0879718	-0.000319023	0.00016111	0.0476857	11	62621367	N_Shore	SNORD30;SNORD22;SNORD31;SNHG1
cg09469355	-0.0432159	0.0230487	0.0607958	-0.0618419	0.0210413	0.0032919	-0.0526843	0.024783	0.0335176	-0.0012325	0.000443122	0.00541267	-0.0160205	0.00537923	0.00289933	-0.000406191	0.000166165	0.0145049	1	2161886	S_Shore	SKI
cg00010445	-0.0382523	0.0204042	0.0608304	-0.0165025	0.01714	0.335646	-0.0350105	0.0217123	0.106859	-0.000302257	0.000383266	0.430325	0.000620735	0.00389019	0.873225	-1.67863e-05	0.000129023	0.896485	19	14089630	Island	RFX1
cg27409015	-0.0361072	0.0192633	0.0608754	-0.00752254	0.0202405	0.710148	-0.0302776	0.0221293	0.171245	-0.000341321	0.000404872	0.399209	0.00153048	0.00457793	0.73814	5.82629e-06	0.000142683	0.967428	2	158114424	OpenSea	GALNT5
cg00124004	-0.030688	0.0163852	0.0610802	-0.0103657	0.0137265	0.450152	-0.02958	0.0152462	0.0523598	-0.000583831	0.000328711	0.0757129	-0.00262092	0.00285646	0.35886	-0.000111504	8.90128e-05	0.210323	8	87527257	Island	CPNE3
cg19459791	-0.0662373	0.0353863	0.0612291	-0.00610537	0.0392012	0.876234	-0.0432763	0.0370551	0.242851	-0.0009759	0.000685717	0.154683	-0.000974102	0.0102118	0.924005	-0.000194887	0.000248536	0.432958	15	65363022	S_Shelf
cg01899620	0.0828612	0.0442698	0.0612438	-0.00918251	0.0355361	0.796099	0.0343381	0.0454961	0.4504	0.000925776	0.000838952	0.269814	-0.00472097	0.00851523	0.579295	5.84018e-05	0.000278819	0.834088	13	113689422	S_Shore	MCF2L
cg24939196	-0.0554102	0.029622	0.0614039	-0.00645556	0.0325109	0.842602	-0.0481633	0.0360102	0.181062	-0.000540673	0.000595702	0.364077	-0.00897722	0.00837734	0.283896	-0.000194174	0.00023585	0.410341	6	169588809	OpenSea
cg04656070	-0.0469429	0.0251019	0.0614708	0.00413947	0.0218277	0.849589	-0.027909	0.0273885	0.308201	-0.000343286	0.000511903	0.50247	0.00425007	0.00576097	0.460675	7.851e-05	0.000174857	0.653434	8	116661063	S_Shore	TRPS1
cg01901332	-0.049005	0.026232	0.0617433	-0.0345252	0.0257244	0.179557	-0.0470413	0.0280034	0.0929881	-0.00100096	0.000538073	0.0628488	-0.00650799	0.00650808	0.317318	-0.000258982	0.000186626	0.165226	11	75031054	OpenSea	ARRB1
cg00574379	-0.0431904	0.0231482	0.0620666	-0.0321585	0.0239786	0.179877	-0.0402254	0.0275135	0.143733	-0.000740369	0.000447842	0.0982918	-0.00735669	0.00498211	0.139777	-0.000243435	0.000168628	0.148845	7	38344455	OpenSea
cg11198596	-0.0439016	0.0235792	0.0626205	-0.0100297	0.0260213	0.699909	-0.0233918	0.0266937	0.380865	-0.000852808	0.000455203	0.0610039	0.00250627	0.00598788	0.67554	-8.57185e-05	0.000163901	0.600982	3	66548117	N_Shelf	LRIG1
cg06672753	-0.0403645	0.0217311	0.0632463	0.000972839	0.0244695	0.968287	-0.0327136	0.0255858	0.201044	-0.000204583	0.000474108	0.666096	0.00536903	0.00607595	0.376884	3.77703e-05	0.000178396	0.832324	19	35531990	Island	HPN
cg02405476	-0.0413541	0.0222951	0.0636181	-0.0187697	0.0200155	0.348369	-0.0342118	0.0243298	0.159673	-0.000622499	0.000415584	0.134162	-0.00310432	0.00475551	0.513896	-0.000107087	0.000151013	0.478248	20	44441818	S_Shore	UBE2C
cg26657675	-0.0302635	0.016321	0.0637003	-0.060165	0.0141129	2.01593e-05	-0.046478	0.0183907	0.011496	-0.000359975	0.000300204	0.230488	-0.0111911	0.00375283	0.00286333	-0.000196483	0.000112831	0.0816166	16	85575407	OpenSea
cg04583842	-0.0391181	0.0211285	0.0641068	-0.0421283	0.0193499	0.0294669	-0.0469223	0.0242132	0.0526373	-0.000554898	0.000382537	0.146899	-0.00923476	0.00430072	0.0317728	-0.000221179	0.000143048	0.122058	16	88103117	S_Shore	BANP
cg13289827	-0.03322	0.0179436	0.0641182	-0.00144399	0.0165993	0.930679	-0.0233795	0.0197675	0.236919	-0.00044445	0.000352877	0.207848	0.000386375	0.00424457	0.92747	-3.37548e-05	0.000125356	0.787721	10	134752472	N_Shelf	C10orf93
cg12901451	-0.0503086	0.0271828	0.0642056	-0.0713524	0.0262701	0.00660549	-0.0778241	0.0299288	0.00931395	-0.000945778	0.000531528	0.0751812	-0.0143214	0.00596179	0.0162966	-0.000404687	0.000205338	0.0487426	23	48620161	OpenSea	GLOD5
cg23374700	-0.0521148	0.0281714	0.0643252	-0.0475783	0.0307646	0.121977	-0.0857129	0.0323499	0.00805984	-0.00122697	0.000529458	0.020482	-0.014092	0.00633716	0.0261677	-0.000533725	0.000202093	0.00826654	18	78005593	S_Shore	PARD6G
cg16779839	0.0648365	0.0351169	0.064848	0.0456915	0.0350041	0.191784	0.0740955	0.041096	0.0713901	0.000679218	0.000719259	0.345001	0.00461062	0.00767022	0.547769	0.000356529	0.000263772	0.176485	17	79374327	Island	BAHCC1
cg26574777	-0.0968442	0.0524737	0.0649537	-0.0396163	0.0481528	0.410667	-0.0870916	0.0588301	0.138768	-0.00231355	0.0009113	0.0111255	-0.0170679	0.011747	0.146234	-0.00063649	0.000344555	0.0647068	13	100927476	OpenSea	PCCA
cg24109116	-0.0364413	0.0197566	0.0651088	-0.0148989	0.0181325	0.411265	-0.044481	0.0206519	0.0312521	-0.000427803	0.000373223	0.251697	0.000749112	0.00418109	0.857807	-0.000128874	0.000128888	0.317365	7	99725975	S_Shore	MBLAC1
cg06260709	-0.0631752	0.034251	0.0651138	-0.0343557	0.0249744	0.168935	-0.0587533	0.0339373	0.0834106	-0.00137743	0.00061346	0.0247457	-0.00738152	0.0055969	0.187217	-0.000392344	0.000193483	0.0425815	20	48626621	Island
cg24838345	-0.078233	0.0424269	0.065191	0.0104983	0.0411109	0.798442	-0.0442378	0.0474861	0.351546	-0.001182	0.000764535	0.122095	0.00277428	0.0097758	0.776571	8.33508e-06	0.000283038	0.976507	8	125737353	N_Shelf	MTSS1
cg16651552	-0.0255413	0.0138618	0.0653923	0.000504263	0.0160333	0.97491	-0.0161599	0.0159043	0.309596	-0.000459602	0.000288759	0.111464	0.0011558	0.00383769	0.763284	-5.91109e-05	0.000103458	0.56776	5	483546	S_Shore	SLC9A3
cg14852355	-0.0415489	0.0225552	0.0654606	0.00145983	0.0199163	0.941569	-0.0251304	0.0227928	0.270219	-0.000564482	0.00040888	0.167415	0.000179932	0.0050396	0.971519	-6.64532e-05	0.000137166	0.628051	15	74238744	OpenSea	LOXL1
cg24856658	-0.0525468	0.0285438	0.0656338	-0.0306415	0.0252501	0.224932	-0.0381693	0.0296897	0.19858	-0.00102505	0.000560066	0.0672147	-0.00205423	0.00595004	0.729909	-0.000166846	0.000181492	0.357939	5	78533917	S_Shore	JMY
cg15601164	-0.0367615	0.0199729	0.0656849	-0.000502014	0.0183867	0.978218	-0.0201011	0.0215681	0.351345	-0.000251217	0.000414608	0.544571	0.00569902	0.00429075	0.184109	0.000101832	0.000129318	0.431018	10	130832336	OpenSea
cg04315923	-0.0394061	0.0214606	0.0663275	-0.0498883	0.0237926	0.0360114	-0.0389664	0.0257254	0.129847	-0.000881713	0.000486881	0.0701499	-0.0105154	0.00616038	0.0878341	-0.000304985	0.000183564	0.0966203	16	29634191	OpenSea
cg26751513	-0.0459634	0.0250562	0.066593	-0.0491811	0.0207669	0.0178725	-0.068136	0.0262546	0.00945347	-0.000759218	0.000474781	0.1098	-0.00708858	0.00456039	0.120094	-0.000380345	0.000155036	0.0141567	16	1542910	N_Shore	TELO2
cg16556677	0.0688638	0.0375543	0.0666966	0.0108756	0.0367761	0.767441	0.0581884	0.0403417	0.149193	0.00087403	0.000758563	0.249231	0.0042486	0.00894457	0.634793	0.000216966	0.000247151	0.380015	11	2722401	S_Shore	KCNQ1OT1;KCNQ1
cg15417798	-0.0650314	0.0354879	0.0668777	-0.0185425	0.038205	0.627435	-0.0692032	0.0439031	0.114963	-0.00117427	0.000621162	0.0586992	-0.00917512	0.0076004	0.227359	-0.000447396	0.000237733	0.0598462	19	14260651	N_Shore	LPHN1
cg07932199	-0.0339461	0.0185406	0.0671144	-0.0120104	0.0187591	0.522013	-0.0359142	0.0201467	0.0746457	-0.000376885	0.000357643	0.291973	-0.00154764	0.00419445	0.712147	-6.97349e-05	0.000122993	0.570726	12	112008034	OpenSea	ATXN2
cg02224369	-0.0442559	0.0241815	0.067226	-0.030702	0.0223895	0.170292	-0.0508089	0.0252491	0.0441878	-0.00066078	0.00044541	0.137933	-0.0057463	0.00516021	0.26546	-0.000154154	0.000154239	0.317578	11	33758529	S_Shore	CD59
cg16119613	-0.0496972	0.0271784	0.0674664	-0.0332043	0.0259203	0.200188	-0.0642121	0.0285341	0.0244259	-0.000439675	0.000490034	0.369595	-0.00551594	0.00575733	0.338026	-0.000172983	0.000186052	0.352498	12	127762762	N_Shelf
cg20006825	-0.0385552	0.0210986	0.0676424	-0.0152217	0.0198755	0.443764	-0.0397192	0.0221007	0.0723053	-0.000567855	0.00040944	0.16547	0.000313496	0.0046674	0.946449	-0.00014484	0.000135385	0.284692	12	6874964	N_Shore	PTMS
cg10403394	-0.0460572	0.0252097	0.0677047	-0.00595876	0.0248086	0.810183	-0.0390898	0.0275335	0.15569	-0.000568692	0.000524894	0.278613	-0.000283667	0.00591376	0.961742	-4.33418e-05	0.00019052	0.820041	15	63349192	OpenSea	TPM1
cg23606396	-0.0419202	0.0229818	0.0681431	-0.0017773	0.0205582	0.931107	-0.0289118	0.0256953	0.260515	-0.000543588	0.00045829	0.235573	-0.00403301	0.00441649	0.361153	-0.000193266	0.00015307	0.206735	6	29717917	S_Shore	LOC285830
cg14837598	-0.0562934	0.0308653	0.068176	-0.085635	0.0291755	0.0033337	-0.074859	0.033523	0.0255449	-0.0015337	0.0006196	0.0133122	-0.0197816	0.00631057	0.0017204	-0.000605043	0.00020504	0.00316894	8	21916635	S_Shelf	EPB49
cg20146909	-0.0468339	0.025685	0.0682438	-0.0389761	0.0274413	0.155507	-0.0551787	0.0294444	0.0609308	-0.000721199	0.000574242	0.209147	-0.00155813	0.00786422	0.842944	-0.000194889	0.000222766	0.38165	1	90289611	S_Shelf	LRRC8D
cg00281776	-0.106023	0.0582254	0.0686222	-0.121672	0.0535594	0.0231029	-0.102529	0.0667856	0.124735	-0.0024344	0.00104247	0.0195313	-0.0290653	0.0106366	0.00628433	-0.000647788	0.000366638	0.0772562	2	209224225	N_Shore
cg06951627	-0.0498715	0.0274455	0.0692006	-0.047639	0.0282782	0.0920553	-0.0663489	0.0326614	0.0422129	-0.00119067	0.000512586	0.0201861	-0.00847588	0.00588906	0.150078	-0.000421854	0.000185842	0.0232096	6	26196580	N_Shore
cg02366772	-0.0338983	0.0186575	0.069237	-0.00879305	0.0194525	0.651249	-0.0340841	0.0210262	0.105011	-0.000632595	0.000372037	0.0890641	-0.0029312	0.00420729	0.485994	-0.000157303	0.000132995	0.236898	7	105662809	OpenSea	FLJ23834
cg21322436	-0.0315185	0.0173736	0.0696536	-0.0196595	0.0138068	0.154475	-0.0387874	0.018463	0.035657	-0.000749541	0.000304083	0.0137044	-0.00610724	0.00319108	0.0556397	-0.000253847	0.000108596	0.0194119	7	145812842	N_Shore	CNTNAP2
cg02376827	-0.0476844	0.0263119	0.0699438	-0.0115779	0.0287269	0.686925	-0.047344	0.0299382	0.113788	-0.000963705	0.000556585	0.0833697	-0.00589098	0.0071331	0.408881	-0.000410618	0.000204209	0.0443499	17	1961510	Island	HIC1
cg01782024	-0.0329563	0.0181932	0.0700689	-0.031082	0.0178847	0.0822274	-0.0393527	0.0218316	0.0714578	-0.000465177	0.00031604	0.141051	-0.0073056	0.00383675	0.0568958	-0.000235777	0.000123029	0.0553098	1	91989267	OpenSea	CDC7
cg27025995	-0.0581923	0.0321525	0.0703139	-0.0117113	0.0314076	0.709236	-0.060688	0.036943	0.100435	-0.000915859	0.000620869	0.140179	0.00239967	0.00699938	0.731718	-0.000169128	0.000221543	0.44522	8	139926236	OpenSea	COL22A1
cg00741986	-0.0323497	0.0178771	0.0703634	-0.0240066	0.0161178	0.13637	-0.0451916	0.0203383	0.0262841	-0.000582447	0.000383171	0.128494	-0.0105229	0.00452618	0.0200773	-0.000337391	0.000135935	0.0130645	4	2748332	OpenSea	TNIP2
cg06649191	-0.0548082	0.0303033	0.0705052	0.0130853	0.0278236	0.638144	-0.0330935	0.0333843	0.321544	-0.000526528	0.000565812	0.352076	0.00543723	0.00573366	0.342977	9.85253e-06	0.000184751	0.95747	17	42908211	S_Shore	GJC1
cg26062856	-0.0293373	0.0162382	0.0708111	-0.0179323	0.0151309	0.23596	-0.0380799	0.0182383	0.0368057	-0.000421986	0.000320787	0.188351	-0.00650253	0.00397421	0.101802	-0.000210854	0.000121695	0.0831588	15	26109425	S_Shore	ATP10A
cg20726664	-0.0434636	0.0241161	0.0715038	0.00225915	0.0215528	0.916519	-0.0283005	0.0244945	0.247934	-0.0006482	0.000459714	0.158537	0.00479796	0.00483133	0.320664	-6.02812e-05	0.000151516	0.690738	15	86168936	OpenSea	AKAP13
cg20076442	-0.0241387	0.0134095	0.0718424	-0.00561269	0.013089	0.668062	-0.0209318	0.0145562	0.150436	-0.000354471	0.000279709	0.205054	0.0016478	0.00301017	0.584096	-1.83419e-05	9.69106e-05	0.849884	8	72745197	OpenSea
cg23140706	-0.0254183	0.0141209	0.0718532	-0.00940817	0.0132943	0.479139	-0.0201362	0.0163969	0.21943	-0.000451466	0.000298485	0.1304	-0.002691	0.00319855	0.40017	-0.000108241	0.000105565	0.305195	12	54689278	OpenSea	NFE2
cg00327072	-0.0849386	0.0472676	0.0723401	-0.0554107	0.0480918	0.249244	-0.0888071	0.0496069	0.0734187	-0.00160615	0.00089061	0.0713217	-0.0129478	0.0116044	0.264523	-0.000548137	0.000322836	0.0895299	5	172110477	Island	NEURL1B
cg17214023	-0.0293296	0.0163246	0.0723904	-0.0179718	0.0155249	0.247022	-0.0370282	0.0182185	0.0421087	-0.000437417	0.000306164	0.15309	-0.00447333	0.0033971	0.187903	-0.000158001	0.000112356	0.159647	2	10176748	OpenSea
cg22327175	-0.0392345	0.0218581	0.0726591	-0.000296364	0.0209909	0.988735	-0.0197524	0.0251504	0.432236	-0.000236764	0.000478074	0.620427	0.00578455	0.00479033	0.227221	0.000103959	0.000169329	0.539251	11	121323934	S_Shore	SORL1
cg18482892	-0.045812	0.0255339	0.0727869	0.0329281	0.0289696	0.255687	-0.028489	0.0290233	0.326302	-0.000728771	0.000514486	0.156628	-0.00554168	0.00618092	0.369943	-0.00027436	0.000183703	0.135307	3	56833426	N_Shelf	ARHGEF3
cg16589830	-0.0425186	0.0237014	0.0728252	-0.0240437	0.0217448	0.268847	-0.0332201	0.02608	0.202743	-0.000985743	0.000432343	0.0226075	-0.00343467	0.00481686	0.475813	-0.000197119	0.000155664	0.205403	1	212284214	OpenSea
cg19827923	0.0487008	0.0271553	0.0729056	0.027714	0.0251376	0.270248	0.0447745	0.0308762	0.147022	0.000830759	0.000555214	0.134579	0.00771131	0.00661063	0.243412	0.000257153	0.000204389	0.208335	2	231790777	OpenSea	GPR55
cg20322193	-0.0493794	0.027583	0.0734197	-0.0346261	0.0278721	0.214118	-0.0604368	0.0315047	0.0550676	-0.00111898	0.000538917	0.0378613	-0.00905347	0.00570965	0.11282	-0.000301113	0.000183503	0.100815	7	39664614	S_Shore	RALA
cg01062834	-0.0479721	0.0268019	0.0734743	-0.0704444	0.0238922	0.00319397	-0.0809556	0.0283596	0.00430894	-0.000758339	0.000489304	0.121182	-0.01393	0.00515278	0.0068636	-0.00042732	0.000170207	0.0120531	10	30348632	S_Shore	KIAA1462
cg11902777	-0.07519	0.0421015	0.0741122	-0.0398615	0.0454969	0.380956	-0.0840679	0.0486894	0.0842365	-0.00136433	0.000850192	0.108554	-0.00702357	0.011345	0.535857	-0.000525017	0.000304146	0.0843113	5	368843	N_Shore	AHRR
cg25205699	-0.0516007	0.0289145	0.0743267	0.00337708	0.0290122	0.907334	-0.0420303	0.0323339	0.19364	-0.000406074	0.000612248	0.50717	0.00274302	0.00667544	0.681137	-3.18642e-05	0.000215921	0.882679	4	37246280	Island	KIAA1239
cg02341571	-0.0353661	0.0198199	0.0743637	-0.0284149	0.0237877	0.232275	-0.0373257	0.0235185	0.112494	-0.0008514	0.000452744	0.0600352	-0.00789655	0.00583176	0.175717	-0.000319548	0.000167436	0.0563296	15	44968935	OpenSea	PATL2
cg16255816	-0.0372	0.020855	0.074465	-0.0261411	0.0212996	0.219708	-0.0425367	0.0236684	0.0723049	-0.000649021	0.000415885	0.118623	-0.00472918	0.0048024	0.324745	-0.000240788	0.000144708	0.09612	17	39889811	N_Shore	HAP1
cg23681440	-0.0423163	0.0237631	0.0749529	-0.0708862	0.020736	0.000629669	-0.0707462	0.0268137	0.00832898	-0.000494914	0.000485648	0.308165	-0.0135711	0.00504088	0.00709819	-0.000271948	0.000191436	0.155441	13	27498239	OpenSea
cg09874754	-0.0241303	0.0135532	0.0750087	-0.00497339	0.0140101	0.722599	-0.0208603	0.0159376	0.190579	-0.000399002	0.00027396	0.145275	-0.00156916	0.00320745	0.624684	-8.37049e-05	9.91139e-05	0.398372	1	36574629	OpenSea
cg07151117	-0.0465153	0.0261311	0.0750637	-0.0366397	0.0257725	0.155126	-0.056812	0.0282876	0.0446042	-0.00112782	0.000505446	0.0256583	-0.00833567	0.00587165	0.155711	-0.000330166	0.000184294	0.0732104	8	29204954	N_Shore	DUSP4
cg26703534	-0.0356625	0.0200356	0.0750833	-0.0514522	0.0156364	0.000999956	-0.0400298	0.019793	0.0431329	-0.00104183	0.000329428	0.00156407	-0.0129511	0.00345741	0.000179741	-0.000371328	0.000110463	0.000775012	5	377358	S_Shelf	AHRR
cg08160085	-0.0875931	0.0492736	0.0754551	-0.0542914	0.0486299	0.264242	-0.0967331	0.0539551	0.0729979	-0.00155752	0.000934402	0.0955408	-0.00869427	0.0114867	0.449111	-0.00040419	0.000329955	0.220581	12	2045730	OpenSea
cg08832695	0.0383527	0.0215794	0.075521	-0.024776	0.0181001	0.171052	0.0121139	0.0245218	0.621302	0.000657678	0.000402925	0.102625	-0.00418596	0.00427951	0.328005	0.000142808	0.000144421	0.322746	17	46676375	S_Shore	LOC404266;HOXB6
cg10510742	0.0505561	0.0284596	0.075664	0.00726396	0.0283939	0.798084	0.0587131	0.0316408	0.063509	0.000637229	0.000606827	0.293672	0.000490366	0.00630824	0.93804	0.00022537	0.000206009	0.273963	16	30620917	N_Shore	ZNF689
cg05661533	-0.0367834	0.0207105	0.075721	0.0105006	0.0228567	0.645939	-0.0377042	0.0232905	0.105476	-0.000326492	0.000425373	0.442759	0.00552271	0.00519673	0.287904	-1.49731e-05	0.000157302	0.924166	5	1495043	Island	LPCAT1
cg05460226	-0.0423953	0.0238802	0.0758434	0.000692468	0.0240116	0.976993	-0.0330653	0.0260389	0.20414	-0.000831443	0.000457441	0.0691261	0.00357434	0.00520795	0.49251	-0.000147706	0.000154829	0.340086	17	8804279	OpenSea	PIK3R5
cg16600996	-0.0270062	0.0152491	0.0765604	-0.0155306	0.0155357	0.31747	-0.026513	0.0164413	0.106835	-0.000298659	0.000289828	0.30279	-0.00234596	0.00347257	0.499313	-4.31214e-05	0.000104541	0.679985	22	29699230	N_Shelf
cg07485754	0.058934	0.0332821	0.0766043	0.0197224	0.0340708	0.562682	0.0719374	0.0356147	0.0433961	0.000734249	0.000694775	0.290596	0.00214522	0.00851728	0.801145	0.000329839	0.000241609	0.172197	7	116511339	OpenSea	CAPZA2
cg27118035	-0.0576645	0.032578	0.0767199	-0.0530016	0.0309597	0.0869045	-0.0663821	0.0361007	0.0659437	-0.00163823	0.00059991	0.00631822	-0.0123757	0.00682277	0.0696955	-0.000546854	0.000209617	0.00908528	16	31891978	OpenSea	ZNF267
cg05897210	0.0541193	0.0305814	0.0767802	-0.00165164	0.0274327	0.951991	0.0582935	0.035547	0.101027	0.000212152	0.000555854	0.702708	-0.00128673	0.00607068	0.832139	0.000125907	0.00020475	0.538601	4	36282339	OpenSea	DTHD1
cg09825327	-0.0351585	0.0199002	0.077271	-0.0302075	0.0187381	0.106942	-0.0426787	0.0228217	0.0614705	-0.000183662	0.000373448	0.622861	-0.00451284	0.00392435	0.250161	-0.000136427	0.000134969	0.31211	1	211503219	S_Shelf	TRAF5
cg17631390	-0.0425138	0.0240852	0.0775399	-0.0289027	0.0228634	0.206178	-0.0421137	0.0286881	0.142108	-0.000814827	0.000460273	0.0766754	-0.00345514	0.00461657	0.454206	-0.000178195	0.000160611	0.267223	15	42174823	Island	SPTBN5
cg27468704	-0.0399542	0.022654	0.0777874	-0.00995511	0.0149566	0.505667	-0.0351804	0.0218532	0.107431	-0.000538353	0.000410182	0.18936	0.000979161	0.00368145	0.790261	-8.30543e-05	0.000127402	0.514461	22	26875823	N_Shelf	HPS4
cg20871826	-0.0270003	0.0153121	0.0778441	-0.0299871	0.0139859	0.0320259	-0.0417134	0.0169526	0.0138707	-0.000332266	0.000299331	0.266987	-0.00606194	0.00321681	0.0595032	-0.000181316	0.000106486	0.0886188	17	3790402	N_Shore	CAMKK1
cg13782866	-0.0328568	0.0186444	0.078021	-0.0196244	0.0183328	0.284417	-0.0481139	0.01979	0.015048	-0.000628154	0.000321076	0.0504174	-0.0032026	0.00407373	0.431775	-0.000223591	0.000120884	0.0643679	1	231761845	N_Shore	TSNAX-DISC1;DISC1
cg01324550	0.0549038	0.031158	0.0780511	0.00500814	0.0225829	0.824495	0.0424671	0.0306008	0.165206	0.000512084	0.000538963	0.342047	-0.000590037	0.00532314	0.91174	0.000202999	0.000168973	0.229607	17	46676099	S_Shore	LOC404266;HOXB6
cg05438727	-0.023383	0.0132774	0.078218	-0.00959996	0.0132543	0.468887	-0.0226482	0.0152494	0.137496	-1.77678e-05	0.000256042	0.944676	0.00263732	0.00269439	0.327669	8.14812e-05	9.40985e-05	0.386537	11	2800047	OpenSea	KCNQ1
cg15845821	-0.0467964	0.0265774	0.078279	-0.0770395	0.0276752	0.00537432	-0.0727746	0.0317791	0.0220206	-0.0010886	0.000493571	0.0274147	-0.023045	0.0059434	0.000105571	-0.000518362	0.00019896	0.00917778	19	16830613	OpenSea	NWD1
cg08035323	-0.0614768	0.0349668	0.0787225	-0.0476198	0.026617	0.0736023	-0.0567908	0.032749	0.0828966	-0.00134639	0.000698124	0.0537823	-0.0154065	0.00659661	0.0195164	-0.000505659	0.000231897	0.0292181	2	9843525	OpenSea
cg23688411	0.0380196	0.0216296	0.0787898	0.00134757	0.0227641	0.952795	0.022649	0.0254133	0.372808	0.000384931	0.000419435	0.358757	-0.00286055	0.00542277	0.597841	-4.53086e-05	0.000151035	0.764187	12	120907854	Island	SFRS9;DYNLL1
cg00995520	-0.0660084	0.03763	0.0794061	-0.0642019	0.0392889	0.102239	-0.0682082	0.041379	0.099275	-0.00169007	0.000813416	0.0377327	-0.0155755	0.010195	0.126575	-0.00045817	0.000291193	0.115621	1	111218282	S_Shore	KCNA3
cg03139840	-0.0536805	0.0306154	0.0795361	-0.0316664	0.0286797	0.269533	-0.0719166	0.0314258	0.0221109	-0.00110066	0.000566146	0.05188	-0.00906536	0.00702315	0.196779	-0.000451411	0.000193548	0.0196855	8	61566034	S_Shore
cg13087259	-0.0296687	0.0169311	0.0797193	-0.0238613	0.0161652	0.139919	-0.0410212	0.0194599	0.0350318	-0.000452768	0.000383982	0.238343	-0.00925611	0.00406434	0.0227625	-0.000195138	0.000137168	0.154846	11	32193669	OpenSea
cg25773386	-0.0290649	0.0165889	0.0797628	0.00744526	0.0156113	0.633423	-0.0220729	0.0169927	0.193956	-0.000124614	0.000307584	0.685375	0.00383986	0.00343985	0.264299	4.03964e-05	0.000101258	0.689933	3	51989369	N_Shore	GPR62
cg25466245	0.0527381	0.0302151	0.0809118	-0.00958942	0.0316479	0.761887	0.0443547	0.0363093	0.221867	0.000847313	0.000569733	0.136959	-0.00234914	0.00682146	0.730564	8.78624e-05	0.000226264	0.697781	1	223407095	OpenSea	SUSD4
cg09975715	-0.0795317	0.0455978	0.0811241	0.000886492	0.0365501	0.98065	-0.048733	0.0463247	0.292805	-0.00122096	0.000778	0.116565	0.0064228	0.00783152	0.412147	-0.000272421	0.000270059	0.313096	17	8379050	N_Shore	MYH10
cg02660097	-0.10583	0.0606913	0.0812033	-0.059446	0.054552	0.27584	-0.0983135	0.0626268	0.116455	-0.0027983	0.00113951	0.0140606	-0.020981	0.012988	0.106222	-0.000766085	0.000399278	0.0550256	11	68866761	OpenSea
cg06551997	0.0762509	0.0437955	0.0816722	0.0488095	0.044166	0.2691	0.0733005	0.0484021	0.129922	0.00111162	0.000838119	0.184732	-0.000802626	0.0111319	0.942521	0.000368664	0.000306269	0.228696	17	33815451	S_Shore	SLFN12L
cg19136371	-0.055399	0.0318414	0.0818867	-0.0565174	0.0300535	0.0600316	-0.0620764	0.0346055	0.07284	-0.00100736	0.000691097	0.144944	-0.0194347	0.00856091	0.0231971	-0.000477306	0.000249207	0.0554539	6	40357140	N_Shelf
cg05208178	-0.023578	0.0135565	0.0819921	-0.00200858	0.0133929	0.880785	-0.0244599	0.0155891	0.116638	-0.000343139	0.000261293	0.189105	0.000207804	0.00282738	0.941411	-5.71638e-05	9.68514e-05	0.555042	2	233928423	S_Shelf	INPP5D
cg11496569	-0.0358656	0.0206369	0.0822225	-0.00693326	0.0232239	0.765291	-0.0359186	0.0240534	0.135362	-0.000481821	0.000408427	0.23812	0.00193922	0.00562225	0.730156	-0.000120957	0.000149199	0.417532	1	244006397	OpenSea	AKT3
cg02162324	-0.0331371	0.0191002	0.0827572	0.000773199	0.0180844	0.965897	-0.023698	0.0204266	0.245986	-0.000761903	0.000343546	0.0265712	0.00104475	0.00400336	0.794117	-0.000102864	0.000113508	0.364814	16	67196462	N_Shore	HSF4;FBXL8
cg11419064	-0.0513527	0.02963	0.0830727	-0.0741136	0.028076	0.00829665	-0.0766923	0.032539	0.0184264	-0.000726213	0.000607507	0.231931	-0.0143138	0.00621058	0.0211812	-0.000430075	0.00024201	0.0755526	11	2291264	Island	ASCL2
cg08266095	-0.0739949	0.0427105	0.0831887	-0.0270872	0.0344611	0.431854	-0.065116	0.0416752	0.118179	-0.00179345	0.000783223	0.0220312	-0.00401872	0.00808017	0.618938	-0.000388005	0.000247263	0.116601	5	123149716	OpenSea
cg23813257	-0.024911	0.0143913	0.0834563	-0.0290439	0.0142884	0.042084	-0.037333	0.01676	0.0259138	-0.000476981	0.00029366	0.10432	-0.00672752	0.00316549	0.0335642	-0.000235037	0.000103194	0.0227486	16	3115286	OpenSea	IL32
cg21121843	-0.0615119	0.0355656	0.0837138	0.0230629	0.0315884	0.465324	-0.0308815	0.0393493	0.432568	-0.00135257	0.000620044	0.0291527	-0.00488791	0.00685461	0.475794	-0.00029791	0.000232594	0.200258	4	3203982	OpenSea	HTT
cg01177100	-0.0265097	0.0153312	0.0837858	0.00881371	0.0181101	0.626489	-0.0141913	0.0188196	0.450809	-0.000347955	0.000313657	0.26728	0.00498682	0.00403087	0.216029	4.29408e-05	0.000115069	0.709018	3	9176211	N_Shore	SRGAP3
cg16248435	-0.0340852	0.0197128	0.0837927	-0.033099	0.0168449	0.0494223	-0.0358425	0.0199979	0.073083	-0.000538117	0.000372792	0.148886	-0.00592451	0.00389461	0.128208	-0.000186329	0.000122704	0.128882	6	15358299	OpenSea	JARID2
cg07180646	-0.0360074	0.0208381	0.0839953	-0.0177368	0.0215678	0.410865	-0.0335207	0.0244788	0.170882	-0.000801558	0.000399373	0.044745	-0.00178766	0.00439314	0.684066	-0.000127876	0.000139895	0.360673	1	15481541	S_Shore	TMEM51
cg13247990	-0.045701	0.0264481	0.0839963	-0.00904079	0.0263675	0.731692	-0.0318524	0.0309588	0.303543	-0.000689085	0.000560027	0.218529	-0.000352982	0.00582797	0.951704	-0.000139004	0.000187852	0.45932	16	46782176	OpenSea	MYLK3
cg26371172	0.0475339	0.0275301	0.0842365	-0.0305082	0.0290976	0.294419	0.0282128	0.0327842	0.38948	0.000629561	0.00055677	0.258166	0.000192356	0.00698464	0.978029	5.34321e-05	0.000202706	0.792093	6	29454888	OpenSea	MAS1L
cg26992634	-0.0722367	0.0419318	0.0849395	-0.0377638	0.0404056	0.349986	-0.0452904	0.0474054	0.339383	-0.00110263	0.000861633	0.20065	-0.00480604	0.0104608	0.645922	-0.000103445	0.000299285	0.729612	5	171709304	N_Shore	UBTD2
cg05318142	-0.0658664	0.0383102	0.0855612	-0.0865378	0.0400442	0.0306912	-0.129916	0.0432439	0.0026623	-0.000619757	0.000758006	0.413577	-0.0133062	0.00895897	0.13748	-0.000536122	0.000287546	0.0622552	2	85999498	OpenSea	ATOH8
cg23385492	-0.0431898	0.0251642	0.0861031	-0.0436865	0.0236795	0.0650503	-0.0508876	0.0301733	0.0916979	-0.000895848	0.000476292	0.0599886	-0.00866647	0.00510105	0.089327	-0.000391174	0.000174375	0.0248782	7	158325118	OpenSea	PTPRN2
cg15421321	0.0482221	0.0281006	0.086153	0.0382285	0.0248384	0.123783	0.0751402	0.0299697	0.0121689	0.000511222	0.000537219	0.341296	0.00679349	0.00554874	0.220828	0.000281179	0.000186683	0.132021	14	105618816	S_Shore	JAG2
cg13782301	0.0433593	0.0252847	0.0863741	0.0395536	0.0219603	0.071681	0.055241	0.0263713	0.0361939	0.0010126	0.000437993	0.0207822	0.0143529	0.00493402	0.00362611	0.000370865	0.000161908	0.0219872	6	32116875	Island	PRRT1
cg00931843	0.0543307	0.0317041	0.0865872	0.0758328	0.0248609	0.00228625	0.0840335	0.0319586	0.00855245	0.000361885	0.000586598	0.537286	0.0157822	0.00609393	0.00960243	0.000392858	0.000207597	0.0584368	6	155442993	OpenSea	TIAM2
cg06065019	-0.0382877	0.0223736	0.0870269	-0.015351	0.0245615	0.531969	-0.0269471	0.0258024	0.296318	-0.000790679	0.000461512	0.0866688	-0.00205455	0.00518025	0.691653	-0.000163822	0.000173056	0.343823	2	177356276	S_Shore
cg26942124	0.0382404	0.0223501	0.0870857	-0.00204576	0.0222724	0.926816	0.0214862	0.0240918	0.372476	0.000228885	0.000458102	0.617331	-0.00426301	0.00529372	0.42065	5.43877e-05	0.000154367	0.724593	5	124080075	OpenSea	ZNF608
cg21393124	-0.0334688	0.0196079	0.0878403	-0.0329994	0.0164304	0.0445978	-0.0387542	0.0206204	0.0601879	-0.000394683	0.000359864	0.272747	-0.00595853	0.00401276	0.137571	-0.000141864	0.00012257	0.247103	17	48981371	OpenSea
cg23598378	-0.0513319	0.0300732	0.0878406	-0.0167109	0.0265874	0.529658	-0.0351668	0.033127	0.288428	-0.000882335	0.000527556	0.0944264	-0.0047829	0.00504385	0.342995	-0.000189608	0.000178477	0.288069	6	42072986	S_Shore	C6orf132
cg26585644	-0.0267784	0.0156914	0.0879026	1.83571e-05	0.0136886	0.99893	-0.0124557	0.0174089	0.474314	-0.00031862	0.000294679	0.279589	0.00228211	0.00279081	0.413517	2.8663e-05	0.000100124	0.774668	16	2302081	S_Shore	DCI
cg10581837	-0.0381504	0.0223571	0.0879319	-0.0248327	0.0187014	0.184227	-0.0571813	0.0221792	0.00993304	-0.000696089	0.000394622	0.0777423	-0.00640201	0.0040119	0.110543	-0.000234253	0.000132214	0.0764332	13	76334707	OpenSea	LMO7
cg16178855	-0.0346034	0.0202795	0.0879487	-0.0569535	0.0185168	0.00209963	-0.0545532	0.0207845	0.00867237	-0.000488695	0.000386285	0.20583	-0.00956513	0.0045246	0.0345131	-0.000252381	0.00013703	0.0655051	20	56269979	OpenSea	PMEPA1
cg18584067	-0.0410159	0.0240414	0.0879987	0.0025315	0.0280564	0.928105	-0.0416844	0.0281323	0.138413	-0.000686461	0.000557396	0.218117	-0.00371014	0.00658158	0.572947	-0.000257345	0.000194408	0.18559	2	64975916	N_Shelf
cg02068690	-0.025468	0.0149287	0.0880137	-0.0233379	0.0120797	0.0533611	-0.0327514	0.0163913	0.0457068	-0.000461666	0.000306766	0.132338	-0.00592503	0.00265275	0.0255135	-0.000201894	0.000101271	0.0461951	2	25600451	S_Shore	DTNB
cg00071265	-0.0371668	0.0218103	0.0883635	0.00822008	0.0202501	0.684796	-0.0235492	0.0243036	0.332566	-0.00054242	0.000456581	0.234832	-0.00106794	0.00559711	0.84868	-6.80886e-05	0.000161518	0.673351	20	60717158	N_Shore	PSMA7
cg13745346	-0.025834	0.0151756	0.0886915	-0.00545723	0.0148458	0.713175	-0.0180119	0.0163575	0.270836	-0.000566249	0.000303571	0.0621401	-0.00394852	0.00403195	0.327429	-9.73659e-05	0.000115275	0.398312	16	89044523	OpenSea	CBFA2T3
cg00336149	-0.056625	0.0332741	0.0887972	0.0247526	0.0366375	0.49929	-0.0243837	0.0399034	0.541154	-0.000790457	0.000614971	0.198668	0.0116829	0.00754665	0.121599	-3.84247e-05	0.00022578	0.864863	3	53700195	OpenSea	CACNA1D
cg25174412	-0.0355835	0.0209431	0.0893075	0.0157102	0.0203854	0.440909	-0.0199326	0.0229044	0.384163	-0.000682249	0.000450796	0.13017	0.0025427	0.00474218	0.591828	-1.72942e-05	0.000147477	0.906649	12	105803653	OpenSea
cg26105649	0.0776607	0.0457264	0.0894364	0.0692035	0.0371247	0.0623098	0.103207	0.0495756	0.0373602	0.0013881	0.000803158	0.0839337	0.0148591	0.00823793	0.0712718	0.000540411	0.000287127	0.0598183	1	233087709	S_Shore	C1orf57
cg13828047	-0.0288954	0.0170158	0.0894794	0.00179947	0.0180587	0.920626	-0.0220053	0.0198992	0.268796	-0.000423127	0.000333761	0.204886	0.00196625	0.00390193	0.614319	-1.548e-05	0.000118682	0.896224	15	75182130	N_Shore	MPI
cg14119236	-0.0606662	0.0357306	0.0895308	-0.0552277	0.0308463	0.073387	-0.0712766	0.03684	0.0530199	-0.00081423	0.000637693	0.20166	-0.0163349	0.00703221	0.0201865	-0.000481417	0.000213713	0.024282	12	4489075	OpenSea	FGF23
cg26249245	-0.0335815	0.0197796	0.0895488	-0.0289546	0.0185001	0.117558	-0.0484179	0.0227843	0.0335818	-0.000564766	0.000384567	0.141948	-0.00835853	0.00396924	0.0352196	-0.000300449	0.000132776	0.0236468	7	101915942	OpenSea	CUX1
cg25341560	-0.0482759	0.0284362	0.0895657	-0.0706409	0.034361	0.0397972	-0.076852	0.0325335	0.0181648	-0.000393225	0.000557756	0.480803	-0.011026	0.00894045	0.217476	-0.000169665	0.000212863	0.425416	19	35530755	N_Shore	SCN1B;HPN
cg03373393	-0.0431815	0.0254825	0.0901604	-0.00571667	0.0229757	0.803505	-0.029688	0.0274522	0.279499	-0.000552795	0.000483382	0.25279	0.000968571	0.00609288	0.873694	-6.97375e-05	0.000168122	0.678286	17	39890193	Island	HAP1
cg06827976	-0.0465743	0.0275258	0.0906414	-0.0448732	0.0269479	0.095877	-0.0603626	0.0307993	0.0500113	-0.000767434	0.000542761	0.157378	-0.00935732	0.00620193	0.131356	-0.000334104	0.000197083	0.0900296	1	27950589	OpenSea	FGR
cg06803614	-0.0470691	0.0278337	0.0908218	-0.054425	0.0281452	0.0531479	-0.0683395	0.0331011	0.0389638	-0.00069513	0.000510395	0.173215	-0.0120976	0.00582615	0.0378547	-0.000359537	0.000186331	0.0536614	1	40133581	N_Shelf	NT5C1A
cg08361238	0.0484573	0.0286952	0.0912793	0.0663338	0.0237186	0.00516272	0.0629202	0.0293402	0.0319923	0.00113828	0.000545803	0.0370223	0.0117532	0.00450973	0.00915534	0.00039425	0.000166823	0.0181139	1	117452304	Island	PTGFRN
cg04739880	-0.0310764	0.0184102	0.0914118	0.000866651	0.0211997	0.967391	-0.0163879	0.0217142	0.450424	-0.000635561	0.00039917	0.111338	-0.0018103	0.00456075	0.691419	-2.74463e-05	0.00013962	0.844157	6	35017865	OpenSea	ANKS1A
cg05318210	-0.0318012	0.0188404	0.0914244	-0.0305592	0.0157041	0.051662	-0.0384214	0.0199313	0.0538931	-0.00055201	0.000350784	0.11557	-0.0046242	0.00381629	0.225627	-0.000167034	0.000119493	0.162155	2	145780010	OpenSea
cg24556382	-0.0826931	0.0490141	0.0915785	-0.0879856	0.0463982	0.0579187	-0.0837164	0.0591578	0.157029	-0.00128247	0.00103161	0.213806	-0.0300798	0.00944313	0.00144573	-0.000346682	0.000394005	0.378917	4	174173455	OpenSea	GALNT7
cg17823346	-0.0373704	0.0221992	0.0922955	-0.00699961	0.0193893	0.718096	-0.0134653	0.023222	0.562016	-0.000699279	0.000487583	0.151522	0.00126987	0.00476909	0.79003	2.00944e-06	0.000157338	0.98981	10	80848143	OpenSea	ZMIZ1
cg10101600	-0.0376458	0.0223811	0.0925629	-0.0141042	0.0182718	0.440167	-0.0345938	0.0231203	0.134588	-0.000448194	0.000374142	0.230947	0.0006137	0.00425976	0.885446	-6.39774e-05	0.000118683	0.589845	2	43478743	OpenSea	THADA
cg25284397	-0.0501296	0.0298065	0.0926005	-0.0660661	0.0334977	0.0485798	-0.0680506	0.0356032	0.0559579	-0.000873017	0.000592142	0.140391	-0.00352931	0.00824321	0.668543	-0.000359521	0.000236486	0.128444	7	92238156	OpenSea	CDK6
cg02639359	0.0399966	0.0237824	0.0926129	0.0190361	0.0241647	0.430835	0.0398164	0.0256992	0.121304	0.000788491	0.00046567	0.09041	0.00166579	0.00561435	0.766693	0.00018845	0.000174903	0.281278	19	17862017	S_Shelf	FCHO1
cg18810691	-0.0280884	0.0167097	0.0927704	-0.00732276	0.0161114	0.649464	-0.0259033	0.0173626	0.135726	-1.34475e-05	0.000305954	0.964942	-0.00136183	0.0039061	0.727357	-2.72154e-05	9.91863e-05	0.783788	7	151130479	S_Shore	CRYGN
cg07040244	-0.0381401	0.0227402	0.0935013	-0.0125042	0.0223427	0.575715	-0.0233437	0.026885	0.385242	-0.000822765	0.00042998	0.0556847	-0.0032329	0.00503636	0.52093	-0.000127188	0.000158309	0.421737	1	231555522	N_Shore	EGLN1
cg04163119	-0.0396394	0.0236399	0.0935822	-0.00705384	0.0251808	0.77938	-0.0333221	0.0268727	0.214977	-0.000479574	0.000512598	0.349492	-0.0032234	0.0069362	0.642131	-3.61815e-05	0.000197385	0.85456	6	41754006	Island	PRICKLE4;TOMM6
cg11666770	-0.0920082	0.0548806	0.0936371	0.000796302	0.0658153	0.990347	-0.0620601	0.072312	0.390767	-0.00134321	0.00116976	0.250856	-0.00266226	0.013838	0.847439	-1.17541e-05	0.00048552	0.980686	19	42430910	N_Shore
cg04469167	-0.0315992	0.0188489	0.093651	-0.00562889	0.0178677	0.752737	-0.0363708	0.0205819	0.0772075	-0.000231849	0.000356594	0.51558	0.000975426	0.00396793	0.805816	-8.82058e-05	0.000128655	0.492964	9	27529907	S_Shore	MOBKL2B
cg06817455	-0.0360477	0.0215111	0.0937825	-0.00559037	0.0206819	0.786928	-0.0308835	0.0234038	0.18697	-0.000660411	0.000464686	0.155259	-0.00338464	0.00474952	0.476076	-7.11537e-05	0.000147699	0.629985	1	212626474	OpenSea
cg04211179	-0.0314441	0.0187903	0.0942452	-0.0253719	0.016087	0.114758	-0.0372871	0.0207783	0.0727302	-0.000569871	0.000356396	0.109824	-0.00332736	0.00390885	0.394636	-0.000191659	0.000126814	0.130701	1	16301562	N_Shore	ZBTB17
cg07819944	-0.0530554	0.031708	0.0942782	-0.0331544	0.0259742	0.2018	-0.0489901	0.0338059	0.147293	-0.000622388	0.000690851	0.367641	-0.00689237	0.00644201	0.28466	-0.000159241	0.000232784	0.493929	10	124897153	Island	HMX3
cg10062919	-0.0226636	0.0135604	0.0946624	-0.0185433	0.0119024	0.119246	-0.0305196	0.0143864	0.033887	-0.000242467	0.000265629	0.361347	-0.0033967	0.00276963	0.220046	-9.94985e-05	9.15007e-05	0.276857	17	38503802	S_Shore	RARA
cg03986322	-0.0236956	0.0141852	0.0948319	-0.0263227	0.0109787	0.0165017	-0.0273157	0.0141611	0.0537395	-0.000517755	0.000262888	0.048897	-0.00528687	0.00259987	0.0420007	-0.000170552	8.41406e-05	0.042664	1	9789699	N_Shore	CLSTN1
cg02611085	-0.0301048	0.0180227	0.0948442	-0.0173202	0.0133163	0.193369	-0.0259464	0.0180911	0.151513	-0.000144595	0.000323501	0.654898	-7.43324e-05	0.00305732	0.980603	-5.41146e-06	0.000107159	0.959725	7	128550410	Island	KCP
cg06885459	0.057151	0.0342315	0.0950101	0.00382263	0.0287983	0.894401	0.0278407	0.0364749	0.445295	0.000731769	0.000667258	0.272781	-0.00249355	0.00716372	0.72778	9.40358e-05	0.000229508	0.682005	13	113689728	S_Shore	MCF2L
cg07654588	-0.0461857	0.0276966	0.0954028	-0.0510397	0.0241486	0.0345522	-0.0544279	0.0301646	0.0711747	-0.000806624	0.000551154	0.143326	-0.00745313	0.00552265	0.177158	-0.000242865	0.00019027	0.201806	3	17782211	N_Shore	TBC1D5
cg03450842	-0.0260917	0.0156561	0.0956031	-0.0245675	0.0143239	0.0863204	-0.03341	0.0154898	0.0310134	-0.000498809	0.000323225	0.122775	-0.00467589	0.00340084	0.169156	-0.000196627	0.000102857	0.0559219	10	80834947	OpenSea	ZMIZ1
cg02149899	-0.0280919	0.0168579	0.0956353	-0.0167945	0.0126624	0.18473	-0.0284913	0.0165723	0.085575	-0.000373199	0.000319144	0.242253	-0.00224038	0.00305482	0.463319	-0.000130006	0.000105095	0.216073	11	75993521	OpenSea
cg14099685	-0.0228283	0.013706	0.0957984	-0.01701	0.0153053	0.266407	-0.0333245	0.0166166	0.0449099	-0.00023457	0.000269346	0.383815	-0.0032796	0.00364708	0.368525	-0.000128917	0.000100517	0.199653	11	47546068	OpenSea	CUGBP1
cg25305703	-0.0477805	0.0287586	0.0966262	-0.0173882	0.023555	0.460394	-0.0472634	0.0304825	0.12102	-0.000792487	0.000521682	0.128738	-0.000488804	0.00561091	0.930579	-0.000172562	0.000179611	0.336675	8	128378218	OpenSea
cg05720226	0.0628407	0.0378303	0.0966891	0.0162826	0.0413284	0.693594	0.0729932	0.0475441	0.124716	0.00109913	0.000768853	0.152839	0.0112797	0.00977197	0.248381	0.000480317	0.000288926	0.0964278	7	116786597	OpenSea	ST7;ST7OT2
cg23290456	-0.0130151	0.00783551	0.0967058	-0.0156877	0.00923541	0.0893857	-0.0161822	0.00934983	0.0834959	-0.000277803	0.000168662	0.099537	-0.00377587	0.00200305	0.0594219	-0.000124241	6.02244e-05	0.0391163	19	1859341	S_Shore	KLF16
cg18931633	-0.0264152	0.0159196	0.0970577	-0.0227132	0.0155737	0.144721	-0.0332664	0.0174422	0.0564907	-0.000473632	0.000328592	0.149472	-0.00641232	0.00341387	0.0603378	-0.000182509	0.000103273	0.0771858	8	27470575	N_Shore	CLU
cg00542975	-0.0322935	0.0194634	0.0970781	-0.0171215	0.0186349	0.358207	-0.026014	0.0219009	0.234911	-0.000471414	0.000380737	0.215656	-0.00245803	0.00431366	0.568796	-9.84206e-05	0.000133343	0.460454	2	122392291	OpenSea	CLASP1
cg02363630	-0.0255014	0.0153705	0.0970927	-0.00644362	0.0134234	0.631206	-0.023735	0.0155425	0.126735	-2.18944e-05	0.000279988	0.937671	0.00126877	0.00296908	0.66914	5.16414e-05	9.17421e-05	0.573505	10	99532138	S_Shore	SFRP5
cg12095353	-0.0235416	0.0142005	0.0973593	-0.0141242	0.0142438	0.321389	-0.0219504	0.0161233	0.173384	-0.000487737	0.000275416	0.076575	-0.000761507	0.00317473	0.810435	-9.18084e-05	9.90491e-05	0.353979	12	125369577	OpenSea
cg14624207	-0.0283328	0.0170942	0.0974288	-0.0261476	0.0146922	0.0751258	-0.0426881	0.0177143	0.0159609	-0.000496074	0.000340157	0.14474	-0.00523956	0.00366184	0.152472	-0.000193774	0.000112471	0.0849115	11	68142198	OpenSea	LRP5
cg16201146	-0.0450257	0.0271723	0.0975106	-0.0596392	0.029488	0.0431254	-0.0603015	0.0312124	0.0533629	-0.00114329	0.000580589	0.0489314	-0.0196437	0.00614996	0.0014026	-0.000499639	0.00019228	0.00936321	20	19191526	N_Shore
cg00808648	-0.0333895	0.0201627	0.0977211	-0.00980437	0.0209105	0.639161	-0.0308118	0.0229861	0.180097	-0.000194527	0.000449985	0.665525	0.000302371	0.00587427	0.958948	2.45533e-05	0.000166177	0.882537	14	105779910	N_Shore	PACS2
cg06853416	-0.0769776	0.0466292	0.0987702	-0.086233	0.0448291	0.0544056	-0.0933354	0.0538447	0.0830215	-0.00156322	0.000882853	0.0766203	-0.0197282	0.00979452	0.0439878	-0.000436152	0.000337546	0.196313	1	2778841	S_Shore
cg04263702	-0.064019	0.0388158	0.0990861	-0.0480155	0.0345905	0.165103	-0.0762357	0.0425216	0.0729941	-0.00146818	0.000687684	0.0327637	-0.00531014	0.00812218	0.513252	-0.000500117	0.00025873	0.0532405	7	5528266	S_Shore	FBXL18
cg22042546	-0.0406252	0.0246491	0.0993242	0.00494769	0.0204319	0.80866	-0.0325455	0.0260277	0.211147	-0.000740763	0.000438399	0.0910853	-0.00320054	0.0046464	0.490935	-0.000216315	0.000145536	0.13719	1	27050491	OpenSea	ARID1A
cg07723659	-0.0259422	0.0157492	0.0995157	0.00939963	0.0146296	0.520544	-0.0194356	0.0167721	0.246537	-0.000291079	0.000285275	0.307564	0.00379753	0.00333052	0.254194	3.56828e-06	0.000100229	0.9716	19	46318918	Island	SYMPK;RSPH6A
cg21434376	-0.0347192	0.0210995	0.0998678	-0.00623746	0.0216203	0.772964	-0.0359908	0.0248799	0.148014	-0.000351281	0.00042917	0.413064	-0.0050195	0.00463631	0.278965	-0.000200652	0.000153378	0.190799	4	141563054	OpenSea	TBC1D9
cg09837977	-0.0487888	0.0296827	0.100243	0.0162096	0.0288238	0.573865	-0.0118938	0.0350755	0.734541	-0.000863845	0.000544326	0.112513	0.00285407	0.0067371	0.671832	-1.67103e-05	0.000200312	0.933516	7	110731201	OpenSea	LRRN3;IMMP2L
cg03721291	-0.0201309	0.0122531	0.100399	-0.002962	0.0113634	0.794354	-0.0149176	0.0131593	0.256955	-0.000245304	0.000245224	0.317153	-1.13885e-06	0.00257025	0.999646	-2.58883e-05	8.12719e-05	0.750076	17	73649149	OpenSea	RECQL5
cg01305745	-0.0326924	0.0199803	0.101791	-0.0439179	0.0184971	0.0175817	-0.0300237	0.0214709	0.16201	-0.000903685	0.000368024	0.0140688	-0.00948336	0.00365896	0.00954693	-0.000227351	0.000130417	0.0812868	16	31106788	S_Shore	VKORC1
cg04636834	-0.0277298	0.0169655	0.102159	-0.0162845	0.0136506	0.232886	-0.0282695	0.0168207	0.0928341	-0.000611105	0.000363853	0.0930477	-0.00603993	0.0031923	0.0584868	-0.000173019	0.000113514	0.127457	16	685580	Island	C16orf13
cg01568319	-0.0500362	0.0306215	0.102254	-0.0481005	0.024644	0.0509607	-0.0560215	0.0310421	0.0711225	-0.000201903	0.000622114	0.745526	-0.00197893	0.00580105	0.733004	-6.86517e-05	0.000208697	0.74219	6	168841907	Island	SMOC2
cg26803969	-0.0181918	0.0111389	0.102432	-0.0157668	0.00879957	0.0731698	-0.0172609	0.0115156	0.133897	-0.000372353	0.000219662	0.0900523	-0.00413652	0.00221879	0.0622773	-7.78446e-05	7.19588e-05	0.279344	2	28579423	OpenSea
cg08867399	-0.0647051	0.0396351	0.10257	-0.0506436	0.0391179	0.195444	-0.0752742	0.046823	0.107916	-0.000988101	0.00081005	0.22254	-0.00856869	0.00850375	0.313629	-0.000336505	0.000307443	0.273723	2	129077561	Island	HS6ST1
cg22586569	-0.0656456	0.0402262	0.102698	-0.0831948	0.0348975	0.0171269	-0.0797208	0.0391175	0.0415514	-0.00140056	0.000811767	0.08447	-0.00452624	0.00845165	0.592273	-0.000333541	0.000259182	0.19813	7	5524963	N_Shore	FBXL18
cg06226150	-0.0290666	0.017841	0.103271	-0.0222169	0.0145639	0.12714	-0.0356784	0.0192573	0.0639222	-0.000733864	0.000329771	0.0260559	-0.00352093	0.00334698	0.292813	-0.000246643	0.000116601	0.0344069	20	62369956	Island	SLC2A4RG;LIME1
cg07987890	-0.0352497	0.0216617	0.103677	-0.0137259	0.0194202	0.479699	-0.041672	0.0233111	0.0738324	-0.000138805	0.000437111	0.750825	0.000801232	0.00478046	0.866894	-5.91909e-05	0.000144155	0.681361	15	69366322	Island	MIR548H4
cg26477856	-0.0231518	0.0142491	0.104206	-0.00414875	0.0140955	0.768504	-0.0226523	0.0167196	0.175471	-0.000346528	0.000287168	0.227543	-0.00403328	0.00342393	0.238809	-0.000178798	0.000108984	0.100884	12	56324915	N_Shore	DGKA
cg14016875	0.0412378	0.0254094	0.104604	0.00131247	0.0248274	0.957841	0.0341268	0.0298602	0.253086	0.000329088	0.000472923	0.486517	0.00533166	0.00471935	0.258584	0.000168129	0.000153903	0.274644	17	14206981	Island	HS3ST3B1;MGC12916
cg18216249	-0.041008	0.0252875	0.104874	-0.0188219	0.0233351	0.419903	-0.0413536	0.0266355	0.120525	-0.000406445	0.000449192	0.365552	-0.00485384	0.00528966	0.358824	-0.000111081	0.000163034	0.495658	12	48100805	S_Shore	RPAP3
cg01207684	0.0457362	0.0282329	0.105241	-0.0744857	0.0286472	0.00931963	-0.00204296	0.0317666	0.948722	0.000116991	0.000588966	0.842545	-0.0144479	0.00752114	0.0547355	-8.43984e-05	0.000198895	0.67132	16	4103167	OpenSea	ADCY9
cg12741639	-0.0510419	0.0315224	0.105399	-0.0523678	0.0284282	0.0654595	-0.0588222	0.0359855	0.102131	-0.000854958	0.000527038	0.104762	-0.0085473	0.00579436	0.140183	-0.000240951	0.000192894	0.211615	22	37678728	OpenSea	CYTH4
cg26669717	-0.02448	0.0151314	0.105699	-0.0139809	0.0153159	0.36133	-0.0330623	0.0167101	0.047864	-0.000340809	0.000340273	0.31655	-0.00403628	0.00384222	0.293485	-0.000190155	0.000117271	0.104911	7	641028	N_Shelf	PRKAR1B
cg13024368	-0.0406567	0.0251501	0.105973	-0.0150134	0.0282441	0.595031	-0.054146	0.0297298	0.068566	-0.000327429	0.000514403	0.524436	0.00264614	0.00731332	0.717483	-6.59125e-05	0.000196988	0.737926	11	12030088	Island	DKK3
cg03474926	-0.0178403	0.0110399	0.106096	-0.0211495	0.0106608	0.047273	-0.0285127	0.0121446	0.0188868	-0.000178784	0.000232911	0.442721	-0.00312417	0.00265674	0.239619	-0.00010453	8.14124e-05	0.199157	9	136023407	N_Shore	RALGDS
cg13876650	-0.021584	0.013359	0.106161	-0.00497175	0.0120043	0.678753	-0.0272151	0.0145562	0.061531	-0.000163903	0.000250599	0.513084	0.000115772	0.00275746	0.966511	-8.87105e-05	9.19711e-05	0.334772	1	26146005	N_Shore	FAM54B
cg25537245	0.0373505	0.0231402	0.106507	0.0491282	0.0234021	0.03579	0.0468476	0.0248328	0.0592245	0.00042792	0.000441493	0.332418	0.00727283	0.00626453	0.24566	0.000203466	0.000169276	0.229372	17	56413890	OpenSea
cg14712058	-0.031605	0.019619	0.107193	-0.0447595	0.0188538	0.017595	-0.0423037	0.0231609	0.067773	-0.000688612	0.000401182	0.0860784	-0.0131597	0.00427065	0.00206002	-0.000270428	0.00014966	0.0707693	19	16988083	N_Shore	SIN3B
cg00580497	-0.0366604	0.0227764	0.10749	-0.0551531	0.0188282	0.0033975	-0.0554665	0.0230248	0.015997	-0.000819619	0.000431884	0.0577257	-0.00957125	0.00431365	0.0264982	-0.000290148	0.000139272	0.037222	5	1153746	N_Shore
cg20049273	-0.0442602	0.0275	0.107515	-0.0555165	0.0246162	0.0241159	-0.0587928	0.0305048	0.0539391	-0.000758063	0.000548667	0.16708	-0.0165976	0.00528993	0.00170352	-0.000374761	0.000189719	0.0482286	8	125293010	OpenSea
cg14012925	-0.0249214	0.0154848	0.107527	-0.0012444	0.0145595	0.931888	-0.0171816	0.0162019	0.288931	-0.00061745	0.000281747	0.0284153	0.000671522	0.00308321	0.827585	-0.000108116	0.000101624	0.287381	7	101556907	N_Shelf	CUX1
cg22533573	0.0343563	0.0213817	0.108096	2.04297e-05	0.0209616	0.999222	0.019571	0.0227987	0.390656	0.000594882	0.000446764	0.183013	-0.000979979	0.00504658	0.84603	0.000102642	0.000151061	0.496838	11	32452771	S_Shore	WT1
cg20268522	-0.0353212	0.0220245	0.108774	-0.0530963	0.0223529	0.0175314	-0.0569529	0.02572	0.0268049	-0.000215494	0.000471917	0.647933	-0.00919117	0.00539031	0.0881705	-0.000167598	0.000177416	0.344833	11	112832152	N_Shore	NCAM1
cg15251319	0.0309726	0.0193215	0.108932	0.00694511	0.0201736	0.730645	0.0273329	0.0226338	0.227194	0.00048226	0.000372364	0.195275	0.00439588	0.00466716	0.346257	0.000163415	0.000146447	0.264479	3	194836302	OpenSea	C3orf21
cg21566642	-0.0460284	0.0287245	0.109065	-0.0621224	0.0271882	0.0223187	-0.0689136	0.0340251	0.0428289	-0.00119318	0.00052081	0.0219631	-0.0136602	0.00540568	0.0115037	-0.000434456	0.000193624	0.0248441	2	233284661	Island
cg02508743	-0.0515513	0.032182	0.109184	-0.039328	0.029662	0.184882	-0.0637285	0.0376052	0.0901374	-0.000851904	0.000597039	0.153614	-0.0126715	0.0058756	0.0310348	-0.000340973	0.000215291	0.113244	8	56903623	OpenSea	LYN
cg03446062	-0.0289232	0.0180736	0.109533	-0.00618031	0.0167564	0.712252	-0.019055	0.0196565	0.332346	-0.000417537	0.000353934	0.238118	-0.00228939	0.00403048	0.570021	-5.05907e-05	0.000120533	0.674687	6	14477353	OpenSea
cg23867494	-0.0252309	0.015768	0.109568	-0.0310165	0.0133976	0.0206088	-0.0412274	0.0169792	0.0151779	-0.000361441	0.000324487	0.26533	-0.00527695	0.00341765	0.122581	-0.000155034	0.000111801	0.165534	1	1150322	S_Shore	TNFRSF4
cg21404980	-0.0548343	0.034335	0.110257	-0.0534212	0.0300846	0.0757829	-0.0851359	0.0384698	0.0268937	-0.000572033	0.000607055	0.346034	-0.00341361	0.00628097	0.586796	-0.000309436	0.000221305	0.162043	8	144599027	N_Shelf	ZC3H3
cg02714303	-0.0471465	0.0295439	0.110531	-0.0282569	0.0244518	0.247838	-0.0647172	0.0287543	0.0244048	-0.00084189	0.000518818	0.104652	-0.00695908	0.00523143	0.183438	-0.000270879	0.000167917	0.106708	13	76334728	OpenSea	LMO7
cg13423770	-0.0231777	0.0145405	0.110934	-0.00981658	0.0115438	0.395115	-0.0257399	0.0145827	0.0775466	-0.000354524	0.000259267	0.171498	-0.00114529	0.00301466	0.704016	-7.63669e-05	8.85905e-05	0.388676	1	156338775	Island	RHBG
cg14222656	-0.0389768	0.0244758	0.111282	-0.00495616	0.0223824	0.824757	-0.0390656	0.0270228	0.148274	9.75478e-05	0.000474582	0.837147	0.00374571	0.00537572	0.485939	-1.07741e-06	0.000161432	0.994675	22	24820518	Island
cg03292675	-0.0497474	0.0313664	0.112737	-0.0011345	0.027539	0.96714	-0.050914	0.0339976	0.134243	-0.000281012	0.000611828	0.646019	0.00641709	0.00604108	0.288126	-3.71075e-05	0.000205754	0.856879	8	21912864	N_Shore	EPB49
cg10855746	-0.0282281	0.0178037	0.112849	-0.0338939	0.0131869	0.0101618	-0.0372552	0.0185229	0.0442938	-0.000506909	0.000319107	0.112167	-0.00676431	0.00295843	0.022228	-0.000193616	0.00010384	0.0622426	14	61938004	OpenSea	PRKCH
cg05232694	0.0516642	0.0326026	0.113042	0.0181319	0.0334253	0.587501	0.0407854	0.0394201	0.30084	0.000856515	0.000622168	0.168617	0.000410853	0.0069272	0.952705	0.0001746	0.000220262	0.427957	20	48809539	S_Shore
cg00499700	-0.02034	0.0128411	0.113197	0.00477619	0.0138422	0.730061	-0.0134322	0.0141626	0.342913	-4.02286e-05	0.00026774	0.880566	0.00477581	0.00365307	0.191097	0.000112468	9.8657e-05	0.25429	5	76116088	Island	F2RL1
cg18331348	-0.0258736	0.0163575	0.113704	5.45439e-07	0.0139551	0.999969	-0.0192312	0.0171054	0.260896	-0.00024131	0.000310278	0.436733	-0.00162386	0.00294217	0.580998	-6.39178e-07	0.00010144	0.994973	14	35810887	OpenSea
cg19016062	-0.061096	0.0386396	0.113838	-0.0462627	0.0360257	0.199087	-0.0740999	0.043717	0.0900769	-0.00103976	0.000720959	0.149251	-0.00421091	0.00750447	0.574715	-0.000364448	0.000265478	0.169814	10	5904561	OpenSea	ANKRD16
cg14765414	-0.022932	0.0145113	0.114042	0.0101119	0.0129687	0.43556	-0.012987	0.0151834	0.392362	-9.7372e-05	0.000277266	0.725449	0.00454096	0.00309839	0.14276	9.17948e-05	9.00923e-05	0.308252	13	113652335	N_Shelf	MCF2L
cg11323506	-0.0241344	0.0153122	0.11499	0.00106299	0.0144374	0.941307	-0.0180346	0.0176758	0.307586	-0.000328634	0.00029341	0.262693	0.00374346	0.00328436	0.254375	-4.97885e-05	0.000100385	0.619913	5	80529135	OpenSea	RNU5E;RNU5D;CKMT2
cg07069636	-0.0192196	0.0121958	0.115045	-0.0178884	0.0112441	0.111631	-0.0281749	0.0143588	0.0497383	-0.0003402	0.00025874	0.188566	-0.00469166	0.00280557	0.0944715	-0.00015093	8.93332e-05	0.0911209	16	30671749	S_Shore
cg24576425	-0.0358832	0.0227745	0.115121	-0.00433783	0.0201782	0.829786	-0.0292062	0.0246538	0.236154	-0.00020917	0.000427577	0.624701	0.001164	0.00437798	0.790334	-3.65502e-06	0.000144028	0.979754	2	158114404	OpenSea	GALNT5
cg04239353	-0.042917	0.0272445	0.115197	-0.0601838	0.0231497	0.00932875	-0.0496329	0.028867	0.0855475	-0.00062099	0.000533919	0.244797	-0.0104102	0.00525727	0.0476869	-0.00028502	0.000180044	0.11341	16	89737085	S_Shore	C16orf55
cg00609473	-0.0312729	0.0198552	0.115244	-0.0102217	0.0208007	0.623134	-0.0357996	0.0200082	0.0735756	-0.000306724	0.000430511	0.476177	0.000607746	0.00479352	0.899111	-2.11283e-05	0.000142766	0.882349	14	23351842	N_Shelf	REM2
cg22927302	-0.0236169	0.0150047	0.115495	-0.00149739	0.0138097	0.913654	-0.0223854	0.0169975	0.187846	-0.000416356	0.000268833	0.121441	-0.000163698	0.00315015	0.958556	-0.000125134	9.90719e-05	0.206566	3	50304463	OpenSea	SEMA3B
cg24848615	-0.036986	0.0235132	0.115722	-0.0272617	0.022881	0.233474	-0.0536581	0.0278894	0.0543598	-0.000730447	0.000451999	0.106086	-0.00207769	0.00448396	0.643107	-0.000267104	0.000156829	0.0885395	19	3368396	N_Shore	NFIC
cg12729894	-0.0473456	0.0301067	0.115813	-0.02522	0.028113	0.36967	-0.0289245	0.0351966	0.411192	-0.000835136	0.000583211	0.152155	-0.00362636	0.00532395	0.495783	-0.000116573	0.000204213	0.568107	11	1774378	N_Shore	HCCA2;CTSD
cg12678834	0.0351285	0.0223587	0.116151	0.00396194	0.0226504	0.861145	0.0264282	0.0251786	0.293888	0.000846068	0.000434409	0.0514594	0.00512444	0.00516455	0.321084	0.000319334	0.000150593	0.0339626	11	118753662	OpenSea	CXCR5
cg24718197	0.0323366	0.0205983	0.116447	0.00397974	0.0180166	0.825176	0.0318572	0.0225881	0.158436	0.000380233	0.000403189	0.345648	0.00119338	0.0041194	0.772048	0.000152013	0.000140499	0.279277	17	79485709	Island
cg27185793	-0.0225357	0.0143685	0.116785	-0.00895746	0.0137038	0.513338	-0.0254816	0.0149436	0.0881604	-0.000386985	0.000272303	0.155272	-0.00052362	0.0029764	0.860354	-0.000109659	9.54395e-05	0.25056	1	1238797	N_Shelf	ACAP3
cg05570258	-0.046828	0.0298628	0.116857	0.0265485	0.030581	0.385319	-0.0207631	0.0361489	0.565712	-0.000957529	0.000598801	0.109804	-0.000508736	0.00763075	0.946845	-0.0002475	0.000224496	0.270257	7	105662884	OpenSea	FLJ23834
cg18006990	-0.0156059	0.00995451	0.116947	-0.00418327	0.00921494	0.649853	-0.0114193	0.00998379	0.252715	-0.000248557	0.000200158	0.214308	-0.000240883	0.00201695	0.904935	-4.78466e-05	6.4318e-05	0.456933	6	43594962	N_Shore	GTPBP2
cg07520810	-0.0337678	0.0216007	0.117988	-0.0302634	0.0208173	0.146011	-0.0376133	0.024628	0.126698	-0.000671889	0.000406588	0.0984313	-0.00865568	0.00479763	0.0712068	-0.000248938	0.000145622	0.0873612	10	63809149	OpenSea	ARID5B
cg24230340	-0.051239	0.0327799	0.118024	-0.00617436	0.0313368	0.843803	-0.0266475	0.0366554	0.467242	-0.000499299	0.000657789	0.447819	-0.000555724	0.00764208	0.94203	-7.16342e-05	0.000228777	0.754191	2	74758080	S_Shore	HTRA2;AUP1
cg11165912	-0.0465152	0.029765	0.118112	-0.0440992	0.0277563	0.112106	-0.0670018	0.0333107	0.0442808	-0.00105373	0.000515905	0.0411026	-0.0068799	0.00521178	0.186813	-0.000424621	0.000189025	0.0246801	4	110220063	N_Shelf	COL25A1
cg22107533	0.0311362	0.0199285	0.118196	0.0448601	0.0184547	0.0150646	0.0495467	0.0221696	0.0254242	0.000548975	0.000457485	0.230146	0.011224	0.00440493	0.0108324	0.000317297	0.000147308	0.0312419	15	45028083	OpenSea	TRIM69
cg24931658	-0.0337625	0.0216291	0.118529	-0.0544535	0.0200004	0.00647661	-0.0493377	0.0239599	0.0394767	-0.000945178	0.000429433	0.0277368	-0.0138795	0.00441444	0.00166591	-0.000382782	0.000149257	0.0103299	8	21914524	Island	EPB49
cg09056317	-0.0291512	0.0186807	0.118643	-0.00915297	0.0194053	0.637159	-0.0309988	0.023533	0.187757	-0.000621653	0.000354282	0.0793134	-0.00209545	0.00372938	0.574201	-0.000151198	0.000133563	0.257622	19	36607008	S_Shore	TBCB;POLR2I
cg01294327	0.0981478	0.0629224	0.118802	0.0508544	0.0505541	0.314445	0.0689385	0.0685659	0.314688	0.0015563	0.00114688	0.174789	0.012851	0.0113625	0.258054	0.000544078	0.000395678	0.169115	19	2291373	Island	LINGO3
cg02402946	-0.0409906	0.0263009	0.119108	-0.0492207	0.0225386	0.028974	-0.0410859	0.0270305	0.128515	-0.00110493	0.000519446	0.0334088	-0.00772467	0.00513205	0.132277	-0.000314966	0.000169704	0.0634579	13	21035079	OpenSea	CRYL1
cg07112604	-0.0223484	0.0143408	0.119144	-0.013323	0.011883	0.262211	-0.022779	0.0137475	0.0975292	-0.000647631	0.000322124	0.044378	-0.00728154	0.00262615	0.00555923	-0.000251342	9.26084e-05	0.00664708	14	91836354	OpenSea	CCDC88C
cg08149865	-0.019408	0.0124624	0.119394	-0.031457	0.0149496	0.0353611	-0.0221915	0.0151891	0.144011	-0.000658783	0.000239888	0.00602872	-0.00607283	0.00338082	0.0724532	-0.000233892	9.53402e-05	0.0141579	8	21914600	S_Shore	EPB49
cg26954197	0.0450583	0.0289543	0.119663	0.0453941	0.0272018	0.0951593	0.0607353	0.0316175	0.0547394	0.00082905	0.000564112	0.141655	0.0140675	0.00687855	0.0408424	0.000341178	0.000193108	0.0772658	5	436816	OpenSea	AHRR
cg15474579	-0.031408	0.0202213	0.120371	-0.0279289	0.0199935	0.162444	-0.0431182	0.022693	0.0574247	-0.000707584	0.000432156	0.101561	-0.00393912	0.00503823	0.434305	-0.000202921	0.000157619	0.19795	6	36645812	N_Shore	CDKN1A
cg03127898	-0.0384521	0.0247782	0.120697	-0.0163109	0.0250004	0.514128	-0.0398388	0.028354	0.160006	-0.000727486	0.000494521	0.141266	-0.00590185	0.00519193	0.255649	-0.000215446	0.000177791	0.225591	11	62455098	Island	LRRN4CL
cg21733098	0.0682225	0.0439809	0.120858	0.0422354	0.0442175	0.33949	0.0907301	0.0489421	0.0637638	0.00110749	0.000823425	0.178631	0.00233611	0.00868705	0.787992	0.000430215	0.00028762	0.134712	12	127931219	OpenSea
cg14741228	-0.0483279	0.0311623	0.120939	-0.0186159	0.0319557	0.560194	-0.0516386	0.0343792	0.133089	-0.000750664	0.000643856	0.24366	-0.00506038	0.0075066	0.500233	-0.000183525	0.000232168	0.429245	12	31476479	N_Shore	FAM60A;FLJ13224
cg17931529	-0.0256465	0.0165481	0.121185	-0.0106463	0.0140504	0.448619	-0.0261313	0.0177638	0.14128	-0.000586173	0.000321605	0.0683569	-0.000704854	0.00302503	0.815756	-0.000202644	0.000109366	0.0638967	19	2080023	S_Shore	MOBKL2A
cg02634816	0.0410393	0.0264806	0.121193	0.00168406	0.0290055	0.953701	0.027901	0.033033	0.398312	0.000607322	0.000544314	0.264526	-0.00146945	0.00700236	0.833784	0.00013803	0.000211193	0.513387	20	3139616	N_Shore	UBOX5;FASTKD5
cg14183922	-0.0241312	0.0155748	0.121291	-0.0329148	0.0124541	0.0082203	-0.0295204	0.0161271	0.0671782	-0.000215454	0.000295473	0.465891	-0.00655525	0.00291447	0.0244993	-0.000121638	0.000100631	0.226758	17	75371532	S_Shore	45544
cg11599718	-0.0243179	0.0157094	0.121625	0.00467861	0.0131628	0.722259	-0.0198611	0.0163141	0.223446	-0.000418585	0.000311121	0.178493	0.000125498	0.00298042	0.966413	-4.39059e-05	9.57857e-05	0.646682	12	123357128	OpenSea	VPS37B
cg10202727	0.0346606	0.0223974	0.121737	0.00861948	0.0196634	0.661132	0.0344935	0.0244605	0.158488	0.000207741	0.000435501	0.63335	0.000221884	0.00416426	0.957507	8.72755e-05	0.000150852	0.562892	8	128810708	S_Shelf	PVT1
cg18585107	0.0535829	0.0346528	0.122037	-0.00974653	0.0249656	0.696243	0.0428441	0.0344517	0.213647	0.000787379	0.000599554	0.18909	0.00495194	0.00517099	0.338246	0.00023384	0.000183874	0.203465	11	64138839	S_Shore	RPS6KA4
cg09639152	0.0377067	0.0243987	0.122241	0.0192875	0.0185576	0.298652	0.0246402	0.0256458	0.336659	0.000396707	0.000501276	0.428715	0.00576702	0.00459841	0.209793	0.000131648	0.000162915	0.419044	3	45078075	S_Shore
cg01924561	-0.0492689	0.0319024	0.1225	-0.0562382	0.0357436	0.115631	-0.0491384	0.0391479	0.209407	-0.00116126	0.00064737	0.0728423	-0.0190874	0.0074167	0.0100657	-0.000417953	0.000257098	0.104023	1	43416103	OpenSea	SLC2A1
cg16254309	-0.0455529	0.0295435	0.1231	-0.0557944	0.034857	0.109451	-0.0707119	0.0367078	0.0540617	-0.000238986	0.000620102	0.699942	-0.000780049	0.00798065	0.922137	-0.000146927	0.000249664	0.556197	7	145814152	S_Shore	CNTNAP2
cg08260891	-0.0289375	0.0188247	0.124242	0.0146597	0.0177827	0.409724	-0.0117024	0.0208028	0.573748	-0.000216452	0.000369813	0.558344	0.00463949	0.00433463	0.28447	9.77257e-05	0.000129721	0.451238	20	44518802	N_Shore	CTSA;NEURL2
cg01150799	-0.0377133	0.0245703	0.124805	-0.0319955	0.0213731	0.134394	-0.0431953	0.0271364	0.111433	-0.000589875	0.000453269	0.193128	-0.0106046	0.00484329	0.028557	-0.000246959	0.000163132	0.130061	4	108955838	OpenSea	HADH
cg06283478	-0.0327319	0.0213652	0.125518	-0.0308351	0.0177569	0.0824731	-0.036454	0.0233128	0.11789	-0.000556548	0.000384857	0.148144	-0.00894194	0.00367404	0.0149405	-0.000155523	0.000138229	0.260541	4	7649606	S_Shore	SORCS2
cg23931381	0.0471489	0.030797	0.12578	0.0334924	0.0286161	0.24184	0.0639677	0.0312438	0.0406216	0.00066098	0.000606369	0.275685	0.00715791	0.00688844	0.29875	0.000294024	0.000200958	0.143437	19	18119847	N_Shore	ARRDC2
cg04268813	-0.0237384	0.015506	0.12579	-0.00597626	0.0145857	0.682002	-0.021756	0.0169185	0.198466	-0.000534776	0.000327672	0.102669	-0.00302089	0.00379937	0.426554	-0.000111053	0.000113217	0.326648	2	42566404	OpenSea
cg18663307	-0.0316002	0.0206488	0.125927	-0.0315575	0.0197692	0.110424	-0.0508368	0.0237956	0.0326472	-0.000694122	0.000439131	0.113953	-0.0137593	0.00397915	0.000544516	-0.000388839	0.000151177	0.010109	21	46341389	OpenSea	ITGB2
cg04018738	0.0709962	0.0464043	0.12603	0.0722033	0.0469956	0.124444	0.0961065	0.0518669	0.0638902	0.00137666	0.000916651	0.133139	0.0348559	0.00890403	9.05485e-05	0.000633701	0.000314145	0.0436725	6	31760616	N_Shelf	VARS
cg22052143	0.0251725	0.0164536	0.12604	0.0126372	0.017696	0.475148	0.030272	0.0194503	0.119618	0.000582008	0.000342633	0.0893882	0.00491373	0.00404129	0.22403	0.000215924	0.000121507	0.0755617	5	78067856	OpenSea
cg17390562	-0.0299853	0.0196029	0.126107	-0.0270547	0.0184909	0.143431	-0.0433023	0.0219384	0.048403	-0.000786749	0.000405188	0.0521747	-0.00756995	0.00390358	0.0524728	-0.000290736	0.000136608	0.0333171	6	159238463	N_Shore	EZR
cg09701700	-0.035875	0.0235273	0.127302	-0.0423729	0.023469	0.0709986	-0.0402262	0.0255944	0.116025	-0.000980683	0.000524605	0.0615711	-0.0169984	0.00609112	0.00525969	-0.000356348	0.000194595	0.0670665	10	104194843	S_Shelf	MIR146B
cg27633342	-0.040502	0.0265817	0.127588	-0.0142415	0.0286619	0.619275	-0.0378804	0.0351648	0.28138	-0.000610578	0.000458273	0.182747	-0.00438206	0.00495444	0.376442	-0.00018887	0.000190193	0.320688	15	52588279	S_Shore	MYO5C
cg23219570	-0.0368523	0.0241939	0.127706	0.00291773	0.0208617	0.88877	-0.0281497	0.0248579	0.257456	-0.000248457	0.000448816	0.579864	-0.00115422	0.00545059	0.832294	-8.82859e-05	0.000158548	0.577637	12	4488893	OpenSea	FGF23
cg20059012	0.059572	0.0391611	0.128209	0.0279719	0.0335285	0.404128	0.0621436	0.0470253	0.186337	0.00134969	0.00078554	0.0857651	0.00134575	0.00797166	0.86594	0.000366309	0.000274452	0.181976	12	53613154	N_Shore	RARG
cg01487468	-0.0300514	0.0197734	0.128564	-0.021139	0.0203786	0.29959	-0.0287447	0.0229672	0.210733	-0.000350683	0.000401401	0.38231	-0.00718978	0.00463276	0.120676	-0.000152272	0.000142873	0.28652	6	14622793	OpenSea
cg26253500	0.0505081	0.0332481	0.12873	0.0780439	0.0297716	0.00875639	0.0750898	0.0357435	0.0356588	0.000864748	0.000721559	0.230744	0.0174219	0.00675545	0.00991019	0.000465056	0.000233957	0.0468359	7	136641740	OpenSea	CHRM2
cg00073090	-0.0237281	0.0156293	0.128969	-0.0103931	0.0153067	0.497143	-0.0318478	0.0172202	0.0643941	-0.000373993	0.000311713	0.230218	-0.00230884	0.00375438	0.538572	-0.000104366	0.000113367	0.357256	19	1265879	Island
cg13707943	-0.0429993	0.0283235	0.128976	-0.0127339	0.0255526	0.618243	-0.0335637	0.0308089	0.27597	-0.00091897	0.000607067	0.13008	0.000688484	0.00635007	0.913661	-0.000193251	0.000210161	0.357814	9	130706683	N_Shore	FAM102A
cg03539717	-0.0239378	0.0158041	0.129859	-0.0159842	0.0137351	0.244527	-0.0269414	0.0162995	0.0983523	-0.000388902	0.000324016	0.23004	0.000993059	0.00298865	0.739681	-0.00010137	0.000103361	0.326721	19	13065086	N_Shelf	GADD45GIP1
cg26271591	-0.0375408	0.0248078	0.130211	-0.0227811	0.0229799	0.321516	-0.0362202	0.024091	0.132717	-0.00120713	0.000451238	0.00746955	-0.0073812	0.0051675	0.15318	-0.000250045	0.000152094	0.100173	2	178125956	N_Shelf	NFE2L2
cg07265588	-0.0430892	0.0284823	0.130319	-0.0647642	0.0293632	0.0274102	-0.0677818	0.0338396	0.0451737	-0.000962419	0.000540859	0.07517	-0.0174461	0.00673761	0.00961555	-0.000374816	0.000208184	0.0717966	4	6574480	N_Shelf
cg06866033	-0.046338	0.0306583	0.130677	-0.0308523	0.0276935	0.265252	-0.0458086	0.0334573	0.170948	-0.000919499	0.000562158	0.101911	-0.00525065	0.00576139	0.36211	-0.000269732	0.000190198	0.156143	5	141391951	N_Shore	GNPDA1
cg02097120	-0.023829	0.0157704	0.130791	-0.0140397	0.0126207	0.265951	-0.0240615	0.0167947	0.15195	-0.00035953	0.000284623	0.206524	-0.00230047	0.00283973	0.417882	-0.00015049	9.58213e-05	0.116293	1	154492952	OpenSea	TDRD10
cg27193080	0.0533555	0.0353413	0.131114	-0.0197258	0.0273249	0.470357	0.0387177	0.0366316	0.290535	0.00012498	0.000701256	0.858548	-0.00450581	0.00607243	0.458081	-3.06037e-05	0.000211358	0.884872	3	129160612	S_Shore	IFT122
cg07380959	-0.0447012	0.0296245	0.131317	-0.0472588	0.0284678	0.0968987	-0.0678432	0.0324432	0.036516	-0.00117569	0.000606045	0.0523881	-0.010321	0.00692095	0.135893	-0.000484977	0.000216725	0.0252373	7	93520323	S_Shore	TFPI2
cg26219092	-0.0335689	0.0222537	0.131436	-0.00823854	0.0166365	0.620454	-0.0294889	0.0221195	0.182479	-0.000296231	0.000357427	0.407225	0.0010319	0.00354223	0.770811	-2.1545e-05	0.000128831	0.867185	8	134388022	OpenSea
cg00639656	-0.0218034	0.0144839	0.132232	-0.0190505	0.0149764	0.203363	-0.0234222	0.0160765	0.145138	-0.000295286	0.000296702	0.319626	-0.00409987	0.00350064	0.241528	-0.000136218	0.000104925	0.194207	17	27050360	N_Shelf	SNORD42A;RPL23A;SNORD4B
cg05951221	-0.0429021	0.0285	0.132237	-0.0597045	0.0249211	0.0165869	-0.0734187	0.0322332	0.0227422	-0.00088454	0.000508785	0.0821169	-0.0111202	0.00487338	0.0224991	-0.000398507	0.00018084	0.0275488	2	233284402	Island
cg24327132	-0.0429959	0.0285697	0.132338	-0.0550845	0.0248281	0.0265111	-0.0418296	0.0311804	0.179747	-0.00104957	0.000505541	0.0378812	-0.0151393	0.00546276	0.00558227	-0.000331018	0.000181406	0.0680408	15	72520632	N_Shore	PKM2
cg13085976	-0.0371388	0.0246783	0.132346	-0.0400073	0.0212155	0.0593272	-0.0521477	0.0267159	0.050946	-0.00086453	0.000494055	0.080141	-0.010672	0.00533031	0.0452708	-0.000361448	0.000177338	0.0415315	9	140171189	N_Shore	C9orf167
cg24847230	-0.0180528	0.0120204	0.133136	0.000399893	0.00953745	0.966556	-0.018392	0.0120344	0.12644	-0.000360299	0.000240462	0.13404	-0.000654265	0.00229605	0.77568	-0.000115387	7.75984e-05	0.13702	17	46986807	S_Shore	UBE2Z
cg27241845	-0.0479673	0.0319393	0.133142	-0.0335584	0.0294788	0.254957	-0.0504385	0.0374876	0.178473	-0.00115405	0.000567248	0.0419037	-0.00642422	0.00622128	0.301782	-0.000368842	0.000209755	0.0786723	2	233250370	N_Shore
cg07090714	-0.0233874	0.0155884	0.133535	-0.0236495	0.0144964	0.102805	-0.0307462	0.0183001	0.0929364	-0.000361216	0.000295868	0.222135	-0.00532167	0.00316896	0.0930913	-0.00013789	0.000113912	0.226089	6	6857062	OpenSea
cg10985914	0.0407825	0.027278	0.134896	0.041742	0.0283167	0.140451	0.0583856	0.0305608	0.0560723	0.000588517	0.000519824	0.257573	0.00093075	0.00696901	0.893754	0.000259314	0.000197538	0.189275	1	212769641	OpenSea	ATF3
cg03833097	0.0501851	0.0335745	0.134982	0.0342483	0.028826	0.234793	0.0486271	0.0364907	0.182666	0.000928653	0.000577232	0.107659	0.00854041	0.00638888	0.1813	0.000328055	0.000197699	0.097043	5	159903998	OpenSea
cg06521359	-0.0346894	0.0232197	0.135185	-0.0639261	0.0211506	0.00250757	-0.051011	0.0262619	0.0520893	-0.00057795	0.000494273	0.242286	-0.0118676	0.005125	0.0205785	-0.000286911	0.000169181	0.0899087	1	203767572	S_Shelf	ZC3H11A
cg18625627	-0.0359003	0.0240821	0.136028	-0.00344528	0.022569	0.87867	-0.0312722	0.027864	0.261728	-0.000935099	0.000483269	0.0529971	-0.00400009	0.00525213	0.44629	-0.000251486	0.000180676	0.163949	14	81426015	OpenSea	TSHR
cg18915128	-0.0221053	0.0148511	0.136628	-0.0183433	0.012921	0.155708	-0.0271645	0.0170162	0.110402	-0.000329373	0.000288767	0.254028	-0.000130098	0.00286677	0.963803	-4.36633e-05	0.000101981	0.668541	17	26878963	N_Shore	UNC119
cg07207043	-0.085156	0.0572689	0.137028	-0.0754561	0.0560873	0.178518	-0.116762	0.0665827	0.0794936	-0.002117	0.00113402	0.0619278	-0.016433	0.0122154	0.178538	-0.000811015	0.000406484	0.0460214	6	7051497	Island
cg14977938	-0.0380552	0.0256046	0.137209	-0.0624663	0.0233076	0.00736041	-0.0540399	0.0256009	0.0347846	-0.0010352	0.000449241	0.0212043	-0.0116363	0.00510869	0.022742	-0.000385812	0.000147551	0.00892849	14	104190829	N_Shelf	ZFYVE21
cg03451670	-0.0574491	0.0386691	0.137369	-0.0919589	0.0378545	0.0151292	-0.0718105	0.0421224	0.0882309	-0.00058472	0.000906614	0.51896	-0.00872835	0.00954724	0.360598	-0.000203864	0.000319636	0.523603	2	236579469	Island	AGAP1
cg00295485	-0.0349102	0.0235792	0.138726	-0.0522811	0.0213487	0.0143288	-0.0377526	0.0253783	0.136859	-0.000672238	0.000496277	0.175557	-0.0147243	0.00526779	0.0051874	-0.000291359	0.000172161	0.0905763	2	106755721	OpenSea	UXS1
cg03348792	-0.0282155	0.0190991	0.139589	-0.00147179	0.017126	0.931515	-0.0297248	0.0201796	0.140747	-0.000264976	0.000345861	0.443597	0.00117555	0.00398416	0.76795	-0.000101425	0.000124114	0.413817	12	53075482	OpenSea	KRT1
cg00028013	-0.0262642	0.0177891	0.139831	-0.0102203	0.0177822	0.565462	-0.0231223	0.0194604	0.234766	-0.000189129	0.000369714	0.608963	0.00277579	0.00432733	0.521226	6.7972e-05	0.000125482	0.588033	15	74218697	Island	LOXL1
cg24033122	-0.0426711	0.0289111	0.13996	-0.0268419	0.0331879	0.418638	-0.0482932	0.0343782	0.160091	-0.00107284	0.000663901	0.106101	-0.0126063	0.0100386	0.209197	-0.00041079	0.000264862	0.120912	16	30485383	Island	ITGAL
cg00383167	-0.0650275	0.0440957	0.140296	-0.0576585	0.0425106	0.174993	-0.0843216	0.0455737	0.064281	-0.000987547	0.000766434	0.197573	-0.009665	0.0100636	0.336857	-0.000389922	0.000271785	0.151381	18	77616694	OpenSea
cg17915189	-0.0431231	0.0292487	0.140385	-0.0202933	0.0240204	0.398201	-0.0304799	0.0322599	0.344749	-0.00101404	0.000650286	0.118908	0.00157496	0.00604246	0.794363	-0.000127889	0.000232993	0.583078	7	43789728	OpenSea
cg04352288	-0.0509378	0.0345726	0.140655	-0.0513809	0.0290027	0.0764628	-0.0505815	0.0368475	0.169838	-0.000971582	0.00060897	0.110611	-0.00320242	0.00606468	0.597469	-0.00027939	0.000211771	0.187069	16	87958407	OpenSea	CA5A
cg00468395	-0.0332803	0.0225913	0.140712	-0.0260925	0.0217413	0.230086	-0.0407539	0.0256514	0.112114	-0.000497276	0.000443392	0.262064	-0.0065062	0.00504065	0.196792	-0.000229268	0.000166638	0.16887	16	28193063	OpenSea	XPO6
cg25998745	-0.0414161	0.0281158	0.140737	-0.0552285	0.0242807	0.0229309	-0.0742308	0.0314195	0.0181485	-0.000839857	0.000538205	0.118647	-0.0125448	0.00548548	0.0222012	-0.00038439	0.000186615	0.0394175	8	142028625	OpenSea
cg05886626	-0.0377669	0.025644	0.140822	-0.0264602	0.0257671	0.304469	-0.0588709	0.0313933	0.0607555	-0.000846036	0.000485576	0.0814498	-0.0107815	0.00540453	0.0460546	-0.000320833	0.000185396	0.0835358	15	39873553	Island	THBS1
cg20698113	-0.0492239	0.0334276	0.140872	-0.110791	0.0293945	0.000163822	-0.101429	0.0348533	0.00361236	-0.00115508	0.00061163	0.0589554	-0.0236166	0.00755096	0.0017622	-0.000672638	0.00021592	0.00183806	22	50357214	Island	PIM3
cg19635644	0.0440043	0.0299002	0.141101	0.0276624	0.026983	0.305279	0.050824	0.0312422	0.103786	0.00106208	0.00055453	0.055458	0.00577846	0.0065031	0.374234	0.000288488	0.000184113	0.117137	13	100007277	OpenSea	UBAC2;MIR623
cg04468081	-0.0442072	0.030055	0.141325	-0.0513735	0.0261367	0.0493482	-0.0475874	0.0309499	0.124155	-0.00145552	0.000558926	0.00921072	-0.014183	0.00587286	0.0157347	-0.000384583	0.000173257	0.0264369	3	182983386	OpenSea	MCF2L2;B3GNT5
cg04276005	-0.049485	0.0336666	0.1416	-0.00433698	0.0324813	0.89378	-0.0216903	0.039272	0.580736	-0.00076737	0.000715065	0.283205	-0.00465364	0.00782001	0.551781	-6.82651e-06	0.000257847	0.978878	1	180895868	OpenSea	KIAA1614
cg17861836	-0.0417832	0.0284371	0.141746	0.0179097	0.0214504	0.403753	-0.0245272	0.027056	0.364653	-0.000396241	0.000588118	0.500474	0.0123091	0.00519313	0.0177757	0.000126952	0.000174109	0.465907	17	79202505	OpenSea	C17orf56
cg10190813	-0.0389746	0.0265384	0.141937	-0.0356879	0.0258981	0.168199	-0.0644905	0.0291411	0.0268947	-0.000792606	0.000511629	0.121338	-0.00748103	0.0069218	0.27979	-0.000445127	0.000183043	0.0150231	7	48018530	N_Shore	HUS1
cg24807889	-0.0304153	0.0207462	0.14263	-0.0241599	0.0195945	0.217579	-0.0378688	0.0232727	0.103699	-0.000475448	0.000389555	0.222279	-0.00480023	0.00463269	0.300125	-0.000129318	0.000139204	0.352898	1	1135955	N_Shore
cg02279625	-0.0250442	0.0170851	0.142688	-0.00775089	0.0149124	0.60323	-0.025071	0.0181913	0.168146	-0.000263829	0.000322348	0.413095	0.000124302	0.00299775	0.966925	-4.93423e-05	0.000104257	0.636016	15	78384520	OpenSea	SH2D7
cg07251887	-0.033831	0.0230952	0.142962	-0.00365014	0.0233493	0.875775	-0.0272966	0.0244855	0.264934	-0.000726905	0.000447405	0.104224	0.00341009	0.00497367	0.492947	-0.000103052	0.000153563	0.502176	17	73641809	OpenSea	LOC100130933;RECQL5
cg21791252	0.0369438	0.0252368	0.143224	-0.0110337	0.022178	0.61883	0.0426217	0.0284345	0.133889	0.000363694	0.000452947	0.422004	-0.000999524	0.00485055	0.836741	0.000118931	0.000162836	0.465162	6	33864756	OpenSea
cg24426691	-0.0344505	0.0235383	0.143305	-0.0422521	0.0242952	0.0820149	-0.0478701	0.0259288	0.064861	-0.000764833	0.000443027	0.084279	-0.00129673	0.00613277	0.832542	-0.000302219	0.000165453	0.0677578	13	96204669	N_Shore	CLDN10
cg05394800	-0.0393582	0.0269015	0.143454	-0.0571086	0.0262082	0.029329	-0.0590291	0.0303973	0.0521471	-0.00057385	0.00050356	0.254459	-0.00888783	0.0052491	0.0904156	-0.000287527	0.000174485	0.099381	13	50707050	N_Shore
cg16254756	-0.0241372	0.0164996	0.143496	-0.0244654	0.0156518	0.118027	-0.0262141	0.0192788	0.173915	-0.000672156	0.00032414	0.0381106	-0.00693908	0.00348125	0.0462315	-0.000234363	0.000114233	0.0402062	1	154943676	N_Shelf	SHC1
cg26055950	0.0391282	0.0267483	0.143514	-0.0157035	0.0299865	0.600496	0.0254434	0.0309175	0.410539	0.000657048	0.000546486	0.229242	-0.00186399	0.00683038	0.784932	0.000113512	0.000200818	0.571905	1	3600852	OpenSea	TP73
cg25197194	-0.0331271	0.0226479	0.143549	-0.00466653	0.0211702	0.825537	-0.0150655	0.0239337	0.529042	-0.000951702	0.000424788	0.0250638	-0.0033125	0.00558258	0.552938	-0.000189307	0.000151705	0.212083	3	128758787	OpenSea	CCDC48
cg26236235	0.0445632	0.0304993	0.143981	-0.00168102	0.0273582	0.951005	0.0395426	0.0334939	0.237764	0.000885434	0.00060519	0.143449	0.000218552	0.00636732	0.972619	0.000158708	0.00020898	0.447591	2	10584541	N_Shelf	ODC1
cg19906672	-0.0413117	0.0283062	0.144439	-0.0470995	0.0256015	0.0658099	-0.0651502	0.031112	0.0362554	-0.000548679	0.00053796	0.307763	-0.00913003	0.00564453	0.10577	-0.0003019	0.000183082	0.0991506	4	6918868	OpenSea	TBC1D14
cg13641317	-0.0353786	0.0242693	0.144909	-0.0142459	0.0241056	0.554534	-0.0362073	0.0292143	0.215209	-0.000452813	0.000449561	0.313823	-0.00292596	0.00567419	0.606091	-0.000174445	0.000172186	0.311002	3	127255552	OpenSea
cg00756943	-0.0585293	0.0401519	0.144924	-0.0139161	0.0319046	0.662707	-0.0548116	0.0409711	0.180958	-0.000890662	0.000784097	0.255995	0.00687037	0.00731508	0.347625	-8.41147e-05	0.000264714	0.75067	15	91208460	Island
cg02064724	-0.0431902	0.0296338	0.144988	0.00784433	0.0328138	0.811062	-0.0348562	0.0353682	0.324367	-0.000658497	0.000611399	0.281466	-0.000454707	0.00737957	0.950868	-0.000119043	0.000243603	0.625072	14	74179953	N_Shore	PNMA1
cg25818583	-0.0702923	0.0482817	0.145426	-0.0720745	0.0557374	0.195973	-0.098181	0.0578218	0.0895088	-0.00115413	0.000987798	0.242649	-0.0173809	0.0136258	0.202102	-0.000441695	0.000413877	0.285876	19	55549801	OpenSea	GP6
cg09465703	0.0483237	0.0332283	0.145864	0.0389364	0.0287202	0.17519	0.0696075	0.0364147	0.0559374	0.000928986	0.000607393	0.12615	0.00769557	0.00618261	0.213238	0.000394712	0.000219678	0.0723715	16	733842	Island	JMJD8
cg25629790	-0.0218485	0.0150248	0.1459	-0.00523565	0.0143641	0.715487	-0.00923434	0.0169637	0.586195	-9.65156e-05	0.000291513	0.74058	0.00125365	0.00312714	0.688498	8.56169e-05	0.000112864	0.448101	1	53527412	N_Shore	PODN
cg04208434	-0.0292011	0.0201176	0.146634	0.0044349	0.0176651	0.801772	-0.0313897	0.020964	0.134313	-0.000365894	0.000370928	0.323924	0.00197126	0.00403615	0.625265	-8.4593e-05	0.000121186	0.485149	3	129513427	OpenSea	TMCC1
cg17975379	-0.023219	0.0160113	0.147014	-0.0198384	0.0161681	0.219819	-0.0237237	0.018478	0.199181	-0.000462416	0.000326774	0.157041	-0.00612001	0.00385824	0.11269	-0.000150027	0.000119662	0.209932	6	4893429	OpenSea	CDYL
cg07924081	-0.0293801	0.0202666	0.147148	-0.018635	0.0202554	0.357572	-0.0264892	0.0215899	0.219851	-0.000138932	0.000410777	0.7352	0.00187201	0.00512272	0.714787	-1.23782e-05	0.000142063	0.930566	19	45898892	Island	PPP1R13L
cg15393221	-0.0380109	0.0262324	0.147336	-0.0256836	0.0206188	0.212895	-0.0436303	0.0262745	0.0968027	-0.000426698	0.000471102	0.365071	-0.000719936	0.0045784	0.875051	-0.000121308	0.000158389	0.443743	19	40919485	OpenSea	PRX
cg10768063	-0.0234239	0.0161918	0.147996	-0.00843452	0.0174572	0.628985	-0.0214916	0.0181773	0.237074	-0.000601281	0.000328792	0.0674354	-0.00537353	0.00433608	0.215249	-0.000166208	0.000109579	0.129319	15	29213736	OpenSea	APBA2
cg05272827	-0.0272905	0.0188689	0.148086	-0.0178381	0.020921	0.393857	-0.0256646	0.024418	0.293235	-0.000445811	0.000334891	0.18312	-0.00258573	0.00412749	0.53101	-0.000121098	0.00013091	0.35494	17	79380706	Island	BAHCC1
cg05439368	0.0316358	0.0218849	0.148302	0.0406103	0.0184101	0.0273932	0.0505051	0.0229759	0.0279365	0.000559215	0.00049444	0.258052	0.0093896	0.00464485	0.0432271	0.000308582	0.000153971	0.0450533	15	45028098	OpenSea	TRIM69
cg23842572	-0.0223431	0.0154608	0.148418	-0.0252877	0.0160537	0.115212	-0.031817	0.0170246	0.0616394	-0.000288464	0.000302398	0.340123	0.000728798	0.00436356	0.867355	-0.000105802	0.000122924	0.389395	17	17030253	OpenSea	MPRIP
cg10493186	-0.033061	0.0228926	0.148688	-0.0299155	0.0227533	0.188586	-0.0381389	0.0255117	0.134925	-0.000492595	0.000422433	0.243578	-0.00285577	0.00479444	0.551415	-0.000180364	0.000155211	0.245213	1	3134756	OpenSea	PRDM16
cg03329539	-0.023784	0.0164735	0.148801	-0.0267801	0.0150959	0.0760626	-0.0395995	0.0179063	0.027002	-0.000312561	0.000319871	0.328496	-0.00286634	0.00310113	0.355337	-0.000136867	0.000114553	0.232167	2	233283329	N_Shore
cg22103219	-0.0319745	0.0221764	0.149351	-0.038309	0.021161	0.0702406	-0.0582396	0.0237618	0.0142469	-0.000572103	0.000443941	0.197506	-0.00424641	0.00475408	0.371742	-0.00029161	0.000157931	0.064829	7	101934892	N_Shore	SH2B2
cg25278144	-0.036078	0.0250226	0.149353	-0.0569357	0.0241463	0.0183765	-0.0482657	0.0271392	0.0753303	-0.000596507	0.000492985	0.226282	-0.0109903	0.00544519	0.0435548	-0.000282794	0.00016429	0.085194	17	77962240	N_Shelf	TBC1D16
cg27627381	0.0171704	0.0119237	0.149861	0.0212478	0.00924041	0.0214798	0.0215487	0.0126332	0.088059	0.000101133	0.000253306	0.689707	0.00193705	0.00247634	0.434083	5.00019e-05	8.42498e-05	0.552849	17	75452100	OpenSea	45544
cg09700701	-0.0293384	0.0204001	0.150391	-0.00670501	0.0178934	0.707869	-0.0218301	0.0217408	0.315328	-4.45818e-05	0.000409763	0.913362	0.000374339	0.0039698	0.924874	4.77302e-05	0.000135361	0.724377	11	65816819	S_Shore	GAL3ST3
cg06512918	-0.0159737	0.0111189	0.150827	-0.00799942	0.0117146	0.494696	-0.0140312	0.0123601	0.256292	-0.000181049	0.000218446	0.407214	-0.00144757	0.00256106	0.571921	-6.04374e-05	7.92818e-05	0.445874	1	228350199	N_Shelf
cg06901890	-0.0305306	0.0212522	0.150835	-0.0235132	0.0202098	0.244645	-0.0433389	0.0232836	0.0626948	-0.00056967	0.000391832	0.145985	-0.00457901	0.00410057	0.264133	-0.000209747	0.000140284	0.134872	9	132803508	N_Shore	FNBP1
cg09202659	-0.0340525	0.0237615	0.151831	-0.043525	0.0214578	0.0425197	-0.034288	0.0263013	0.192349	-0.000895956	0.000449909	0.0464349	-0.00968378	0.00462446	0.036257	-0.000225292	0.000161986	0.164282	6	15380565	OpenSea	JARID2
cg13718185	0.0241754	0.0168866	0.152249	0.0227576	0.0163209	0.163201	0.0255035	0.0189736	0.178898	0.000361199	0.000310631	0.244915	0.00372442	0.00399222	0.350862	0.000170849	0.000110148	0.120881	8	22877275	OpenSea	RHOBTB2
cg17461214	-0.0493114	0.0345148	0.153089	-0.0685776	0.0328146	0.0366311	-0.0724215	0.0376469	0.0543915	-0.000763971	0.00071492	0.285245	-0.00724644	0.009497	0.445449	-0.000261009	0.000263592	0.322076	1	241799063	N_Shelf	CHML;OPN3
cg03937290	-0.030285	0.0212473	0.154054	-0.0224113	0.0201936	0.267075	-0.0486407	0.0227315	0.0323714	-0.000234091	0.000399145	0.557552	-0.00497812	0.00446418	0.264796	-0.000159723	0.000142278	0.261601	1	27852711	N_Shore
cg18704527	-0.0458635	0.032223	0.154645	-0.0254381	0.0329691	0.440367	-0.0369658	0.0373555	0.322385	-0.000819215	0.000674048	0.224227	-0.00809621	0.00780294	0.299463	-0.000177232	0.00025046	0.479177	22	19962042	S_Shore	ARVCF
cg25611057	-0.0304095	0.0213866	0.155058	-0.0351898	0.0228846	0.12412	-0.0355378	0.0247564	0.151145	-0.000789834	0.000466068	0.0901367	-0.0110459	0.00497091	0.0262765	-0.000373224	0.00015435	0.0156047	3	197121419	OpenSea
cg18146737	0.0472918	0.0332661	0.155136	0.0181129	0.0326982	0.579619	0.0554481	0.0365258	0.129001	0.000469101	0.000651306	0.471374	0.00292122	0.007931	0.712628	0.000172787	0.00023183	0.45608	1	92946700	Island	GFI1
cg26856289	-0.0265762	0.018697	0.155196	-0.0178036	0.0156609	0.255614	-0.0375007	0.0192595	0.0515193	-0.000505365	0.000348839	0.147419	-0.00661489	0.00362098	0.0677267	-0.000249447	0.000116135	0.0317218	1	24307516	S_Shore	SFRS13A
cg05487507	0.0587383	0.0413557	0.155515	0.0528296	0.0412449	0.200237	0.0573809	0.0469839	0.221976	0.00069202	0.000809263	0.392482	0.00615193	0.00891172	0.489993	0.000340241	0.000280875	0.225758	17	46671861	N_Shore	LOC404266;HOXB5
cg20468883	-0.0340779	0.024036	0.156253	-0.0289945	0.0253638	0.252977	-0.0372939	0.0283998	0.189124	-0.000477672	0.000512688	0.351491	-0.00917834	0.00599357	0.12568	-0.000199422	0.000186473	0.28487	15	59982396	S_Shore	BNIP2
cg24647428	0.0452477	0.0319547	0.156777	0.00512583	0.0335328	0.878508	0.0486103	0.0374542	0.194335	0.000781869	0.000699179	0.263453	-0.0034889	0.00832054	0.674989	0.000275579	0.00026742	0.302772	3	100789257	OpenSea
cg16649298	-0.0368366	0.0260213	0.156883	0.022837	0.0215537	0.289355	-0.0111826	0.0252912	0.658378	-0.000861687	0.000476771	0.0707096	0.00534755	0.00488988	0.274132	-0.000121778	0.000157738	0.440099	7	158664174	OpenSea	WDR60
cg08763102	-0.022262	0.0157298	0.156988	-0.0250689	0.0145161	0.0841731	-0.023248	0.0185787	0.210815	-0.000323461	0.00033373	0.332431	-0.00530813	0.00305555	0.0823497	-0.00011457	0.00011672	0.326308	4	3079751	S_Shelf	HTT
cg21188533	-0.0967878	0.0684285	0.157234	0.03735	0.0670266	0.577362	-0.0360492	0.0762617	0.636425	-0.00180975	0.00116295	0.119667	0.0208946	0.0146203	0.152962	-0.000137644	0.000405033	0.733982	3	53700263	OpenSea	CACNA1D
cg01909364	-0.0278019	0.0196913	0.157983	0.00265857	0.0188298	0.88772	-0.0146663	0.0219068	0.503187	-0.00033904	0.000398085	0.394393	-0.00172329	0.00522475	0.741527	-8.91716e-05	0.00014022	0.524816	17	41739926	OpenSea	MEOX1
cg05204104	0.0689312	0.0489083	0.158718	0.0825792	0.0474015	0.0814873	0.104162	0.0562531	0.0640731	0.00153018	0.000822095	0.0626986	0.0122266	0.0104237	0.240814	0.000567699	0.000329199	0.0846198	2	235403141	N_Shore	ARL4C
cg15570293	0.0555946	0.0394662	0.158935	0.00570716	0.0328081	0.8619	0.0339862	0.0419289	0.417615	0.00122162	0.000649583	0.0600237	0.0051278	0.00745995	0.491845	0.00036579	0.000224356	0.103017	19	2327692	N_Shore	LSM7;SPPL2B
cg27055894	-0.0194184	0.0137999	0.159385	-0.0131065	0.0120548	0.276928	-0.0220423	0.0152803	0.149153	-0.00036631	0.000282568	0.194852	-0.00278099	0.00286544	0.331784	-0.000139098	9.58888e-05	0.146885	1	3590920	OpenSea	TP73
cg03480935	-0.0420619	0.0299081	0.159614	4.71181e-05	0.027047	0.99861	-0.0173531	0.0319883	0.587487	-0.00074285	0.000573864	0.195503	0.00110355	0.00604632	0.855177	-6.05223e-06	0.000192877	0.974968	15	67417860	OpenSea	SMAD3
cg23916896	-0.0549999	0.0391218	0.159765	-0.0210048	0.0338946	0.535449	-0.0607473	0.0420354	0.148416	-0.00177256	0.000700908	0.0114405	-0.011912	0.00846101	0.15917	-0.000606228	0.000249695	0.0151877	5	368804	N_Shore	AHRR
cg04716447	-0.0160255	0.0114034	0.159924	-0.00871237	0.0097794	0.372988	-0.0130868	0.0117146	0.263936	-0.000296177	0.000207029	0.152542	-0.000582533	0.00208773	0.780224	-9.4368e-05	6.82029e-05	0.16647	12	122444621	OpenSea
cg23594345	-0.0616938	0.0439721	0.16061	-0.0414759	0.0388788	0.286062	-0.0431915	0.0481882	0.370088	-0.000563674	0.000850369	0.507422	-0.00371972	0.00933273	0.690212	5.1742e-05	0.000307043	0.866176	14	106329607	N_Shelf
cg13158272	0.0530376	0.037838	0.161004	-0.0216335	0.0321798	0.501412	0.0450657	0.0407162	0.26837	0.00114441	0.00069799	0.101094	-0.00353796	0.00711189	0.618856	0.000324208	0.000249254	0.193358	14	74257174	S_Shelf
cg16936060	-0.0361427	0.0257913	0.161108	-0.00732289	0.0250051	0.769633	-0.0439884	0.0292096	0.132079	-0.000281173	0.000482489	0.560058	-0.00516938	0.00599177	0.388276	-0.000138553	0.000176564	0.432619	4	57523055	S_Shore	HOPX
cg08857201	0.0433286	0.0309563	0.161613	0.0518675	0.0289302	0.0729972	0.0413743	0.0345085	0.230543	0.00100945	0.000548388	0.065656	0.00635741	0.00707216	0.368688	0.000333915	0.00021421	0.119039	15	56536865	S_Shore	RFX7
cg10520740	-0.0229097	0.0163801	0.161924	-0.0268074	0.0153436	0.0806139	-0.0289445	0.0192876	0.133439	-0.000580477	0.000336122	0.08417	-0.00939465	0.0039336	0.0169261	-0.000241415	0.000123505	0.0506185	12	1952798	OpenSea	CACNA2D4
cg24049493	0.0912962	0.0654237	0.162877	0.0751442	0.0601468	0.211538	0.113609	0.0757605	0.133725	0.00130966	0.00121588	0.281423	0.00897695	0.0146087	0.538888	0.000482196	0.000464773	0.299508	1	42385941	S_Shore	HIVEP3
cg08884752	-0.0414918	0.0297609	0.163267	-0.0862234	0.0266113	0.00119486	-0.0734873	0.0323811	0.0232408	-0.00108465	0.000569893	0.0570073	-0.0210041	0.00575211	0.000260666	-0.000483946	0.000199874	0.0154667	1	2162001	S_Shore	SKI
cg22977892	-0.0371791	0.0266691	0.163291	-0.0362614	0.0228459	0.112463	-0.0608638	0.0269073	0.0236985	-0.00102549	0.000487244	0.0353196	-0.0130325	0.00495117	0.00848316	-0.000498347	0.000155108	0.00131396	8	25907769	N_Shore
cg24296397	-0.0241184	0.017305	0.1634	-0.021614	0.0151545	0.153796	-0.0263172	0.0180412	0.14464	-0.000124766	0.000338348	0.712315	-0.00271083	0.00445818	0.543149	-4.19488e-05	0.000135822	0.757434	3	49692537	S_Shelf	BSN
cg00665106	-0.0352895	0.0253499	0.163893	0.00524567	0.0223492	0.814431	-0.0321594	0.0271307	0.235878	-0.000236186	0.000478202	0.621374	0.00462948	0.00501681	0.356114	3.61123e-05	0.000155658	0.81654	1	201515370	OpenSea
cg08732950	-0.028371	0.0204297	0.16492	-0.0211856	0.0180088	0.239433	-0.024366	0.0202643	0.229204	-0.000682598	0.000361856	0.0592436	-0.00535969	0.00419576	0.20146	-0.000223506	0.000118368	0.0589959	16	89023389	OpenSea	CBFA2T3
cg07516196	-0.0347755	0.0250892	0.165725	-0.010907	0.0246681	0.658381	-0.0436511	0.0268338	0.103797	-0.00036745	0.000448425	0.412545	0.00267573	0.0053656	0.618003	-0.000124113	0.000167257	0.458057	6	30044002	S_Shore	RNF39
cg14753356	-0.03491	0.0251954	0.165878	-0.0555313	0.0229267	0.0154302	-0.0551946	0.0283002	0.0511375	-0.000258165	0.000547707	0.637386	-0.0161776	0.00555516	0.0035891	-0.000244778	0.00019278	0.204182	6	30720108	OpenSea
cg24082871	-0.0429724	0.0310345	0.166154	0.0114416	0.0289285	0.692465	-0.033812	0.0334429	0.311999	-0.000183949	0.000599242	0.758867	0.00647243	0.00720501	0.369013	1.92901e-05	0.000210455	0.926969	17	27333407	S_Shore	SEZ6
cg17933936	-0.0437829	0.0316524	0.166591	-0.0342569	0.0320709	0.285448	-0.0478682	0.0374602	0.201305	-0.00070194	0.000568453	0.216895	-0.00425007	0.00691815	0.538993	-0.000186608	0.000215651	0.386862	1	226885709	OpenSea	ITPKB
cg22642495	0.0421609	0.0305136	0.167061	0.0356683	0.0263787	0.176324	0.0341176	0.0340954	0.316996	0.000902667	0.000516979	0.0808034	0.0113098	0.00565986	0.0456904	0.000339646	0.000178676	0.0573148	19	10197856	Island	C19orf66
cg15339249	0.0654602	0.0474147	0.167405	0.0509282	0.0489667	0.298313	0.0954262	0.0568685	0.093344	0.000875301	0.000890674	0.325735	0.0113135	0.0114161	0.321679	0.000397736	0.000343113	0.246376	4	36282498	OpenSea	DTHD1
cg02010738	0.0530705	0.0384713	0.167746	0.00203917	0.0439465	0.962991	0.0501097	0.0480099	0.296607	0.000951549	0.00073811	0.197339	-0.00251642	0.00947516	0.790562	0.000281761	0.00030049	0.348414	19	2095466	Island	C19orf36;MOBKL2A
cg03222009	-0.0461084	0.0334278	0.167789	-0.037252	0.0352004	0.289926	-0.0557322	0.039599	0.159305	-0.000492996	0.000640702	0.441619	-0.00276679	0.007337	0.706098	-0.000150764	0.000249596	0.545822	2	129077232	Island	HS6ST1
cg00687135	-0.0429338	0.0311873	0.168622	-0.035105	0.0380007	0.355591	-0.069199	0.0414348	0.0949054	-0.000520854	0.000608373	0.391919	-0.0109983	0.00767993	0.152121	-0.000320686	0.000242646	0.186294	3	21792991	OpenSea	ZNF385D
cg02917867	-0.024286	0.0176513	0.168859	0.0119733	0.0153949	0.436718	-0.0200992	0.0190232	0.290711	-8.3345e-05	0.000329354	0.800225	0.00597958	0.00380312	0.115885	7.56511e-05	0.000114599	0.509165	19	1265999	Island
cg01465596	-0.0358106	0.026101	0.170063	-0.0274995	0.0247412	0.266358	-0.0370613	0.0289675	0.200753	-0.000921691	0.000471987	0.0508444	-0.00673136	0.00591795	0.255351	-0.000228453	0.000172371	0.185052	1	42381916	N_Shore	HIVEP3
cg18325389	-0.0247941	0.0180741	0.170123	-0.00578402	0.0162149	0.721308	-0.0110651	0.01936	0.56763	-0.000303474	0.000356701	0.394891	0.00281315	0.00411966	0.494695	9.51446e-06	0.000122276	0.937978	7	116450458	OpenSea
cg11746684	-0.0459869	0.0335259	0.170162	-0.0864867	0.031529	0.00608656	-0.0688835	0.0336392	0.0405879	-0.00108969	0.000663237	0.100385	-0.0152474	0.00733983	0.0377686	-0.000384856	0.000221675	0.0825413	8	11057265	N_Shore	XKR6
cg08058672	-0.0369664	0.0269585	0.170302	-0.02137	0.0287768	0.457716	-0.0438522	0.0328585	0.182015	-0.000520652	0.000519111	0.315876	-0.00697065	0.00686596	0.309988	-0.000191799	0.000203987	0.347087	3	51423212	S_Shore	MANF
cg26021810	-0.0537681	0.0392262	0.170463	-0.037638	0.0264393	0.154574	-0.042204	0.0382685	0.270097	-0.000902447	0.000617812	0.144094	-0.0154557	0.00588535	0.00863631	-0.00030708	0.000202611	0.129616	1	200841646	N_Shore	GPR25
cg11451477	-0.0418688	0.0306048	0.171298	0.00443665	0.0251832	0.860157	-0.0308992	0.0330786	0.350245	-0.000579829	0.000564944	0.304728	-0.00266734	0.00535621	0.61849	-0.000174093	0.000194754	0.37137	13	113974478	N_Shore	LAMP1
cg06293169	0.062779	0.0458921	0.171321	-0.0156933	0.0425555	0.712297	0.0131242	0.0511145	0.797363	0.000870883	0.000935597	0.351941	-0.00362934	0.0105806	0.731586	-4.13958e-05	0.000338925	0.902789	16	2803839	S_Shore	SRRM2;LOC100128788
cg08239426	0.0273449	0.0200207	0.171992	0.0352846	0.0204445	0.0843699	0.0343458	0.023396	0.142099	0.000603041	0.000438419	0.16898	0.00530822	0.00508049	0.296104	0.000188251	0.000153799	0.220951	1	244965954	OpenSea
cg20220678	-0.0285813	0.0209351	0.17218	-0.0192805	0.0203465	0.343329	-0.028025	0.0230912	0.224877	-0.000247045	0.000394821	0.531503	-0.00616386	0.00449605	0.17039	-0.000127195	0.000137907	0.356361	8	19243209	OpenSea	SH2D4A
cg26242531	-0.0257069	0.0188308	0.172205	-0.0146863	0.0163106	0.3679	-0.0337766	0.0192224	0.0788932	-0.000363122	0.000318684	0.254519	-6.20001e-05	0.00353986	0.986026	-9.90443e-05	0.000113667	0.38356	14	104190678	N_Shelf	ZFYVE21
cg00395063	-0.0230229	0.0168691	0.172317	0.00490099	0.0171659	0.775255	-0.0152529	0.0185209	0.410193	-0.000456268	0.000339995	0.179601	0.00211686	0.00395665	0.59264	-4.21106e-05	0.000121681	0.729287	11	120210293	S_Shelf	ARHGEF12
cg18014547	-0.042871	0.0314138	0.172342	-0.0651274	0.0253806	0.0102868	-0.0727228	0.0330279	0.0276751	-0.000453139	0.000658949	0.491661	-0.0131354	0.00587171	0.0252822	-0.00030419	0.000215837	0.158731	2	20366443	OpenSea
cg19137417	-0.0554156	0.040607	0.172354	-0.0712445	0.0328849	0.0302743	-0.0841082	0.0415967	0.0431772	-0.000871391	0.00074298	0.240863	-0.0115799	0.00696064	0.0961871	-0.000323686	0.000248175	0.192144	17	79362935	S_Shore
cg22792367	0.0327428	0.0240307	0.173027	0.0262205	0.0217014	0.226955	0.0499362	0.0260558	0.0552998	0.000299925	0.00046788	0.521503	0.00460568	0.00538502	0.392398	0.000271054	0.000162668	0.0956536	5	96267912	N_Shelf
cg11835347	-0.0291429	0.0213931	0.173116	-0.0195096	0.0210697	0.354468	-0.0376422	0.0235427	0.109845	-0.000118862	0.000412352	0.773153	0.000975651	0.00475495	0.837426	-6.09864e-08	0.000154037	0.999684	1	113248232	N_Shore	RHOC
cg05284742	-0.0353408	0.0259547	0.173314	-0.0419242	0.0262803	0.110652	-0.0314174	0.0293785	0.284888	-0.000844454	0.000498084	0.0899988	-0.00476473	0.0061736	0.440239	-0.000192498	0.00019407	0.321248	14	93552128	OpenSea	ITPK1
cg02187196	-0.0322052	0.0236617	0.173493	0.00156932	0.0266383	0.953022	-0.0367218	0.0286269	0.199571	-0.000567029	0.000486648	0.243949	-0.00341385	0.00613048	0.577619	-0.000156003	0.000188534	0.40798	20	3869020	N_Shore	PANK2
cg21159068	-0.0445289	0.0327408	0.173816	-0.0575563	0.0314474	0.0672137	-0.0505395	0.0398809	0.205062	-0.000599035	0.000636558	0.346677	-0.0132008	0.00625955	0.0349523	-0.0003143	0.000231312	0.174219	1	231295910	N_Shore
cg02672759	0.0527237	0.0388042	0.174238	0.0377831	0.0303841	0.213678	0.075969	0.0392348	0.0528353	0.000772165	0.000728462	0.289147	0.00807651	0.0066917	0.227453	0.000487407	0.000233815	0.037107	19	39739058	Island
cg16608652	-0.0483247	0.0355716	0.174299	-0.071483	0.0333108	0.0318778	-0.0494035	0.0406338	0.224052	-0.000631965	0.000689466	0.359353	-0.0136014	0.00757512	0.0725681	-0.000156002	0.000254478	0.539858	1	193155390	OpenSea	B3GALT2;CDC73
cg18082788	-0.0797734	0.0587308	0.174372	-0.024924	0.0575847	0.665143	-0.0674964	0.0640284	0.291808	-0.00195145	0.00119985	0.103864	-0.00474207	0.0127816	0.710632	-0.000533031	0.000396656	0.179009	6	149806339	OpenSea	ZC3H12D
cg03929796	-0.0358961	0.0264307	0.174425	-0.0203298	0.0282391	0.471576	-0.0613063	0.0281353	0.0293329	-0.000436885	0.00050604	0.38795	-0.000560234	0.00577875	0.922768	-0.00023553	0.000183312	0.19884	3	52231840	N_Shore	ALAS1
cg12336777	-0.0306639	0.0225979	0.174801	-0.0161604	0.0200443	0.420108	-0.0333359	0.0234794	0.155669	-0.000309865	0.000422263	0.463059	-0.00322826	0.00431714	0.454595	-6.78156e-05	0.000147469	0.645615	2	145210222	OpenSea	ZEB2
cg24448421	-0.0367241	0.0270961	0.175313	-0.0094453	0.0247979	0.703284	-0.0266346	0.0303315	0.379882	-0.000622906	0.00053088	0.240657	-0.00239276	0.00584412	0.682223	-0.000126969	0.000186935	0.497003	12	68737061	OpenSea
cg11339839	-0.0291387	0.0214995	0.175315	-0.0588088	0.0207113	0.00451898	-0.0391466	0.0235153	0.0959662	-0.000482151	0.000442645	0.276044	-0.0139854	0.00527186	0.00798161	-0.000224049	0.000165007	0.174521	17	77901129	Island
cg06599908	-0.0643293	0.0474702	0.17537	0.000718748	0.0409438	0.985994	-0.0441644	0.0505079	0.381897	-0.000864285	0.000844008	0.305824	0.00259689	0.00996123	0.794324	-0.000106899	0.000300835	0.722335	19	54931632	S_Shelf	TTYH1
cg18316974	0.0405387	0.0300053	0.176679	0.0215808	0.026311	0.412091	0.0449252	0.0312295	0.150278	0.000318275	0.000549118	0.562176	0.001293	0.00667936	0.846504	0.00012536	0.0001871	0.502848	1	92947035	Island	GFI1
cg18178840	0.0547763	0.0405728	0.176992	0.0660594	0.0373011	0.0765644	0.0616311	0.0469924	0.189684	0.000632395	0.000713026	0.375124	0.0102912	0.00784291	0.189462	0.000288326	0.000259831	0.267142	5	81702289	OpenSea
cg04944536	-0.0207337	0.015369	0.177318	-0.0242284	0.015274	0.112684	-0.0238343	0.0177918	0.180369	-0.000665107	0.000285486	0.0198202	-0.007949	0.00342002	0.0201117	-0.000222123	0.000106133	0.0363611	12	116756890	OpenSea
cg19246761	-0.0526999	0.0391171	0.177904	-0.00373292	0.0383777	0.922514	-0.050738	0.045427	0.264031	-0.000410538	0.000744339	0.581259	0.0053389	0.00848226	0.529074	-2.74043e-05	0.000276502	0.92105	1	1549799	N_Shore	MIB2
cg05512483	-0.0352897	0.0262051	0.178086	-0.0217134	0.0246226	0.37786	-0.0489967	0.0290841	0.0920557	-0.000594451	0.000534871	0.2664	-0.00843022	0.00638991	0.187068	-0.000296868	0.00019242	0.122877	11	62621791	N_Shore	SNORD30;SNORD22;SNORD29;SNORD31;SNHG1
cg04761746	-0.0266243	0.0197833	0.178367	-0.024976	0.0193762	0.197397	-0.0290589	0.0216255	0.179035	-0.000362675	0.000411003	0.377553	-0.00624326	0.00438722	0.15472	-9.30872e-05	0.000137918	0.499712	4	141177756	S_Shelf	SCOC
cg15302379	-0.0655652	0.0487328	0.178496	-0.0301756	0.048938	0.537492	-0.060022	0.0544562	0.270372	-0.00196985	0.00101266	0.0517484	-0.0157842	0.0121667	0.194519	-0.00045365	0.000360306	0.208005	10	102821848	Island	KAZALD1
cg16736826	-0.019986	0.0148677	0.178866	-0.023759	0.013571	0.0799949	-0.027729	0.0154149	0.0720434	-0.000284731	0.000311259	0.360312	-0.00838651	0.0029322	0.00423444	-0.000192429	0.000101565	0.0581406	1	41951512	OpenSea	EDN2
cg25799109	-0.0299621	0.0223052	0.179181	0.00545121	0.022317	0.807027	-0.0227472	0.0250325	0.363504	-0.000510435	0.000450936	0.257658	-0.00271347	0.00506782	0.592351	-0.000110744	0.000168948	0.512153	3	57102900	OpenSea	ARHGEF3;SPATA12
cg22968401	-0.0242278	0.0180651	0.179877	-0.0286752	0.0157346	0.0683902	-0.0384707	0.0195883	0.0495343	-0.000230472	0.000367928	0.53105	-0.00124929	0.00388718	0.747916	-0.000131686	0.000131644	0.317157	17	27370009	OpenSea	PIPOX
cg10993442	-0.0489902	0.0365546	0.180183	-0.0132893	0.0366375	0.71681	-0.0180692	0.0431545	0.675429	-0.00152636	0.000685155	0.0258964	-0.00633311	0.00793287	0.424674	-0.000389009	0.000256016	0.128643	1	25257587	Island	RUNX3
cg18801806	-0.0189922	0.0141838	0.18057	-0.0254262	0.0123562	0.0396118	-0.0280498	0.015161	0.0642956	-0.000279656	0.000256979	0.276486	-0.00271671	0.00265795	0.306731	-9.8713e-05	9.21274e-05	0.283952	11	118869385	S_Shore	CCDC84
cg24134897	-0.0702347	0.0524578	0.18061	-0.0985043	0.0540412	0.0683394	-0.0775781	0.0606573	0.200912	-0.0018008	0.00096573	0.0622224	-0.0152597	0.0121784	0.2102	-0.000501159	0.000366632	0.171648	11	859670	S_Shore	TSPAN4
cg05433557	-0.0277634	0.0207546	0.180995	-0.0415068	0.0190652	0.0294734	-0.0441769	0.0234676	0.0597729	-0.000472273	0.000404182	0.242619	-0.00787187	0.00430092	0.0672086	-0.00030354	0.00014008	0.0302423	7	158325024	OpenSea	PTPRN2
cg25923345	0.0416968	0.0312013	0.181425	0.0108965	0.0345467	0.752448	0.0566925	0.0365339	0.120716	0.000147278	0.000676526	0.827665	0.00834544	0.00769256	0.277978	0.000267019	0.000226994	0.239464	7	100304669	S_Shore	POP7
cg22952787	0.0370543	0.0277326	0.181507	-0.0311891	0.0239985	0.193728	0.0154768	0.0312364	0.620267	0.000318376	0.000574529	0.579475	-0.00224808	0.0057047	0.693526	6.28138e-05	0.000191263	0.742598	13	77567402	S_Shore	CLN5
cg16416158	-0.0452871	0.0339002	0.181584	-0.0419196	0.0307793	0.173217	-0.0498412	0.0375128	0.183965	-0.000486676	0.000579703	0.401174	-0.00989961	0.0065031	0.127936	-0.000250769	0.000203486	0.217814	1	21652298	OpenSea	ECE1
cg16288101	-0.11073	0.0829051	0.181674	-0.127536	0.0673379	0.0582297	-0.148224	0.0878543	0.091574	-0.00197657	0.00153285	0.197235	-0.0191491	0.0168476	0.255704	-0.000733816	0.000534752	0.169985	14	88621538	OpenSea
cg13446906	0.0501327	0.0375775	0.182167	-0.00721603	0.0334321	0.829111	0.0219005	0.041643	0.59895	0.000336403	0.000762974	0.659278	-0.000589256	0.00784798	0.940148	-7.42873e-05	0.000242166	0.759025	13	36051073	N_Shore	MIR548F5;NBEA;MAB21L1
cg23878241	-0.0362238	0.0271757	0.182549	-0.0671272	0.0263817	0.0109447	-0.0585808	0.0290844	0.0439921	-0.000928862	0.000600388	0.121838	-0.0180054	0.00655808	0.00604131	-0.000405799	0.000217586	0.0621804	12	111019734	N_Shore	PPTC7
cg12103569	-0.0270221	0.0203543	0.184315	-0.00998002	0.022172	0.652626	-0.0291612	0.0247102	0.237949	-0.000546087	0.000394571	0.166358	-0.00639273	0.00501968	0.202829	-0.000188353	0.000152565	0.21699	12	132258560	OpenSea	SFRS8
cg08164233	-0.0245322	0.0185051	0.18494	-0.0190761	0.0159918	0.232921	-0.0292364	0.0209581	0.163017	-0.000457956	0.000353002	0.194521	-0.00529397	0.00337438	0.116677	-0.000173741	0.000124485	0.162812	13	37394589	S_Shore	RFXAP
cg14295110	-0.0281457	0.0212716	0.185782	-0.0252458	0.0210899	0.231284	-0.038495	0.0238351	0.106299	-0.00018444	0.000399174	0.644043	-0.00437204	0.00476108	0.358468	-0.000118162	0.00015486	0.445446	15	92395641	N_Shore	SLCO3A1
cg18419271	0.0436182	0.0330492	0.186903	0.0824195	0.035849	0.0215006	0.0848486	0.03845	0.0273331	0.000554753	0.000689882	0.421324	0.018645	0.00787104	0.0178453	0.000394104	0.000247971	0.11199	6	32116016	N_Shore
cg23363754	-0.10245	0.0776301	0.186927	-0.115137	0.0678138	0.0895385	-0.188995	0.0853193	0.02675	-0.00215011	0.00147539	0.145029	-0.0218886	0.0142727	0.125129	-0.00114963	0.000504916	0.0227934	7	29606082	Island	PRR15
cg19344626	-0.0488175	0.0370009	0.187048	-0.110088	0.0369548	0.00289201	-0.0856698	0.0420764	0.0417451	-0.0013749	0.00072414	0.0576075	-0.0304633	0.00863412	0.000418319	-0.000621716	0.000282402	0.0276985	19	16830749	OpenSea	NWD1
cg01995548	-0.0249409	0.0189248	0.18754	-0.0235587	0.0159306	0.139185	-0.0284155	0.0206203	0.168192	-0.000348009	0.000326504	0.286484	-0.00463327	0.00356377	0.193565	-0.000165382	0.000120185	0.168801	16	89628799	S_Shore	RPL13
cg17783244	-0.0459827	0.0349004	0.187657	-0.0408383	0.0332323	0.219118	-0.0594568	0.0375091	0.112937	-0.000387397	0.000711001	0.585848	0.0024269	0.00726063	0.738188	-8.68367e-05	0.000242887	0.720703	22	31738549	N_Shelf	PATZ1
cg15935121	-0.0167346	0.012708	0.187887	-0.0289863	0.00949754	0.00227338	-0.0324805	0.0125837	0.0098472	-0.000314162	0.00021154	0.137512	-0.0069218	0.00241817	0.00420433	-0.000197705	7.7141e-05	0.0103802	1	2230601	N_Shore	SKI
cg08243524	-0.0367415	0.0279377	0.18847	-0.0334872	0.0260179	0.198065	-0.0286918	0.0323491	0.37511	-0.000595758	0.000549507	0.278291	-0.00932359	0.00533552	0.0805583	-0.000130585	0.000206958	0.528058	19	6482011	OpenSea	DENND1C
cg17272563	0.0466321	0.0354651	0.188553	0.0288185	0.0355819	0.417986	0.0417705	0.0403364	0.300411	0.000992592	0.000675193	0.141538	0.00749518	0.00775941	0.334071	0.000279371	0.000240344	0.245082	6	32116548	N_Shore	PRRT1
cg26640901	-0.0209521	0.0159455	0.188853	-0.013508	0.0146066	0.355076	-0.0189345	0.016387	0.247903	-0.00023272	0.000317428	0.463471	0.00036675	0.00321906	0.909293	3.8936e-05	0.000102131	0.703029	10	104536035	OpenSea	C10orf26
cg03832440	0.0500883	0.0381208	0.188868	0.0410329	0.0422379	0.331313	0.0479957	0.046226	0.299138	0.000583446	0.000727374	0.42248	0.0145467	0.00817293	0.0750987	0.000354188	0.000250759	0.157814	17	14207241	Island	HS3ST3B1;MGC12916
cg14252502	-0.0253293	0.0192864	0.189073	-0.01263	0.0161324	0.433688	-0.0238995	0.0198004	0.227423	-0.000570019	0.000357642	0.110975	-0.00222526	0.00389729	0.568015	-0.000190057	0.000114835	0.0979156	19	8676388	S_Shore	ADAMTS10
cg14535274	-0.0284887	0.0217125	0.18949	-0.0141971	0.020138	0.480816	-0.0277036	0.0248953	0.265794	-0.000389483	0.000418708	0.352267	-0.00218988	0.00450151	0.626629	-0.000100278	0.000149017	0.500994	3	121151186	OpenSea	POLQ
cg21350153	0.0349683	0.0266555	0.189567	0.0325882	0.0247898	0.18865	0.0390234	0.0298786	0.191531	0.00069066	0.00049206	0.160435	0.00792012	0.00537077	0.140301	0.000246067	0.000174808	0.159237	2	95982371	OpenSea	KCNIP3
cg01328473	-0.0481076	0.0367103	0.190038	-0.0801367	0.0348335	0.0214162	-0.067966	0.043765	0.120429	-0.000902241	0.000678624	0.183678	-0.00957047	0.00686577	0.163336	-0.00034475	0.000240189	0.151194	2	1711966	OpenSea	PXDN
cg25955180	0.0419764	0.0320391	0.19014	0.0584611	0.0335376	0.0813076	0.0536279	0.0351985	0.127612	0.00086756	0.00058124	0.135541	0.0133359	0.00787757	0.0904754	0.000303612	0.000204239	0.137133	6	32116538	N_Shore	PRRT1
cg07278634	-0.0400008	0.0305416	0.190292	-0.00694116	0.0240065	0.772477	-0.0263305	0.0303677	0.385912	-0.000522236	0.000615684	0.396315	0.00144372	0.00650208	0.824283	-6.71212e-05	0.000199222	0.73618	5	1962554	OpenSea
cg17877600	-0.0219129	0.0167364	0.190433	-0.00879073	0.0153998	0.568113	-0.0163439	0.018106	0.366696	-4.17748e-05	0.000320418	0.896269	0.00352041	0.00362012	0.330824	5.03618e-05	0.000115336	0.662362	1	208005598	OpenSea
cg01272202	-0.0376717	0.0288033	0.190908	-0.052021	0.0250762	0.0380316	-0.0482881	0.0300423	0.10798	-0.000407774	0.00057229	0.476136	-0.0129311	0.00585808	0.0272868	-0.000240545	0.000209548	0.251001	5	112716899	OpenSea	MCC
cg08267489	-0.0373887	0.0286262	0.191519	-0.0157756	0.0218373	0.470037	-0.0356794	0.0289351	0.217544	-0.000316504	0.000526338	0.547619	-0.00213381	0.0053906	0.692225	-6.53278e-05	0.000182295	0.720071	6	166400656	N_Shore	C6orf176;LOC441177
cg03059073	0.0383644	0.029424	0.192285	0.0506788	0.0284277	0.0746312	0.0371024	0.0347164	0.285193	0.00106316	0.000573913	0.0639585	0.0163731	0.00676544	0.0155159	0.00032587	0.000215899	0.131206	7	150130708	OpenSea
cg20408402	-0.0317274	0.0243584	0.192737	-0.00840314	0.0242074	0.728492	-0.0261966	0.0271862	0.335247	-0.000823127	0.000512505	0.108255	-0.000785401	0.00512265	0.878146	-0.000182111	0.000167167	0.275978	10	72362452	S_Shore	PRF1
cg06439941	0.0592501	0.0455928	0.193755	0.00327023	0.0436794	0.940319	0.0319951	0.054245	0.555307	0.000647131	0.000917711	0.480712	-0.00378164	0.00977199	0.698765	-1.82822e-05	0.000350194	0.958365	7	93550756	OpenSea	GNG11
cg21572722	-0.0202429	0.0155832	0.193936	-0.0111097	0.0152917	0.46752	-0.0176558	0.0181363	0.3303	-0.000280411	0.00023781	0.238343	-0.00320375	0.0030196	0.288698	-9.94654e-05	9.4167e-05	0.290847	6	11044894	Island	ELOVL2
cg13385220	-0.0422347	0.0325412	0.194327	-0.0507721	0.0333645	0.128074	-0.0521846	0.0365753	0.153646	-0.000705776	0.000596918	0.237061	-0.014057	0.00864587	0.103979	-0.000222121	0.000225598	0.324825	1	202250453	OpenSea	LGR6
cg08858540	0.0247005	0.0190371	0.194461	0.0184895	0.0166265	0.266116	0.034037	0.0192078	0.0763873	2.99847e-05	0.000385451	0.937994	-0.00217824	0.0043811	0.619055	5.05664e-05	0.000135277	0.708554	5	346238	S_Shore	AHRR
cg22283754	0.050065	0.0386017	0.194643	-0.0198908	0.0290742	0.493888	0.0353405	0.0410703	0.38952	0.000595223	0.000687878	0.386873	-0.00384913	0.00605027	0.524652	9.04632e-05	0.000217431	0.677369	8	128999428	OpenSea	PVT1
cg20695936	-0.0403021	0.0310807	0.194738	-0.0330242	0.0312693	0.290913	-0.0332333	0.0371913	0.371548	-0.000694996	0.000544166	0.20154	-0.00821313	0.00663202	0.215566	-0.000197855	0.00020982	0.345694	1	25257624	Island	RUNX3
cg02364408	-0.0390064	0.0300853	0.194794	-0.00306709	0.0301432	0.918955	-0.0177263	0.0361563	0.623943	-0.000602625	0.000588932	0.306189	-0.00192617	0.006587	0.769965	-4.42698e-05	0.000207311	0.830903	19	16627498	N_Shelf	C19orf44
cg18446336	-0.0645618	0.049812	0.194937	-0.00868155	0.0449929	0.846995	-0.0459536	0.0493644	0.351903	-0.00163951	0.000879051	0.0621684	0.000836244	0.0112838	0.940923	-0.000279604	0.000283825	0.324562	7	2847575	OpenSea	GNA12
cg12147622	-0.0360728	0.0278496	0.195227	-0.0986845	0.0205848	1.63448e-06	-0.0871373	0.0293019	0.00294165	-0.000644101	0.000531088	0.225208	-0.0176246	0.00501305	0.000438514	-0.000437367	0.000176172	0.0130422	10	74021432	S_Shore
cg18132076	-0.0514275	0.0397154	0.195354	-0.0410168	0.0403229	0.309054	-0.0475052	0.0421125	0.259296	-7.43219e-05	0.000726678	0.918537	-0.00740124	0.00973914	0.447285	-8.05914e-06	0.00027613	0.976716	6	1970710	OpenSea	GMDS
cg10428536	-0.020487	0.0158471	0.196084	-0.0295347	0.0164529	0.0726364	-0.0319147	0.0187384	0.0885353	-0.000322911	0.000329424	0.326974	-0.00628055	0.00380664	0.0989646	-0.000177371	0.000123866	0.152156	7	134870726	OpenSea	WDR91
cg27628849	-0.0241679	0.0187009	0.19624	-0.0344851	0.0199391	0.0837155	-0.0300975	0.0212074	0.155841	-0.000224615	0.000390245	0.564903	-0.00720688	0.00510445	0.157985	-0.000136312	0.000143196	0.341133	4	129775059	OpenSea	PHF17
cg10010533	0.0263811	0.020427	0.196535	0.00580788	0.0180842	0.748091	0.0235235	0.0240002	0.32702	0.000403069	0.000350616	0.250308	0.00426382	0.00333085	0.20051	0.000136378	0.000125395	0.276779	11	82445170	S_Shore	FAM181B
cg04079139	-0.0391225	0.0303167	0.196891	-0.0226844	0.0302329	0.453061	-0.0511881	0.0342102	0.134579	-0.000288578	0.000648817	0.656482	-0.00152968	0.00735614	0.835271	-0.000142089	0.000214467	0.507638	1	26735245	N_Shelf
cg05953373	-0.0431203	0.0335402	0.198572	-0.0688099	0.0278361	0.0134371	-0.0518344	0.0351624	0.140442	-0.00118135	0.00058621	0.0438802	-0.0124921	0.00638329	0.0503476	-0.000411105	0.000190123	0.0305943	16	89023633	OpenSea	CBFA2T3
cg04813697	-0.0280985	0.021906	0.199601	-0.0436384	0.0210508	0.0381717	-0.030892	0.0249275	0.215245	-0.000464834	0.000458801	0.310989	-0.0128583	0.0047758	0.00709453	-0.000234415	0.00016168	0.147095	10	22920025	OpenSea	PIP4K2A
cg12649208	-0.0220033	0.0171554	0.199638	-0.0222947	0.0174872	0.20234	-0.016781	0.0190665	0.378791	-0.000498962	0.000306769	0.103842	-0.00335727	0.00394852	0.39518	-8.63102e-05	0.00011357	0.44727	17	48548533	S_Shore	ACSF2
cg17953136	-0.0306356	0.0238879	0.199677	0.00517846	0.0188229	0.783228	-0.0273818	0.0233855	0.241644	-0.000451771	0.000440241	0.304801	0.00433141	0.00449078	0.33479	-4.98024e-05	0.000145188	0.731584	2	20232577	OpenSea	LAPTM4A
cg14362925	-0.0218824	0.0170973	0.200589	-0.0339173	0.0133709	0.011192	-0.0243716	0.0173731	0.160667	-0.000435093	0.000315569	0.16797	-0.00579	0.00278651	0.0377219	-0.00011852	0.000103167	0.25063	6	33165707	N_Shelf	RXRB
cg25242471	-0.0460708	0.0360867	0.201719	-0.0172685	0.032057	0.590106	-0.0393537	0.0386936	0.309125	-0.00138582	0.000650343	0.0330966	0.000874746	0.00676939	0.897183	-0.00031194	0.000222781	0.161451	2	219738732	Island	WNT6
cg23161492	-0.0356414	0.0279729	0.202614	-0.0329678	0.0295015	0.263782	-0.0422859	0.0343201	0.217911	-0.000731207	0.000579268	0.206843	-0.00364722	0.00646526	0.572669	-0.000135736	0.000205167	0.508234	15	90357202	N_Shore	ANPEP
cg25839482	-0.0421236	0.0330701	0.202746	-0.027368	0.032029	0.392842	-0.0295913	0.0342595	0.38773	-0.000779261	0.000611504	0.202545	-0.00331029	0.00761008	0.663571	-0.000192082	0.000219528	0.381585	15	75931953	Island	IMP3
cg13897348	-0.0431527	0.0339378	0.203543	0.0547522	0.0288639	0.0578403	-0.0252356	0.0366951	0.491634	-0.000205582	0.000619096	0.739838	0.0139402	0.00696388	0.0453075	0.000183731	0.000225804	0.415832	1	1549699	N_Shore	MIB2
cg20051715	-0.0213993	0.0168509	0.204113	-0.0186193	0.012591	0.139198	-0.0273602	0.0166343	0.100011	-0.000427003	0.000304056	0.160213	-0.00224126	0.00268559	0.40397	-0.000104714	9.67381e-05	0.279052	11	65639798	N_Shore	EFEMP2
cg08900404	-0.0554413	0.0436962	0.204516	-0.0650504	0.0371547	0.0799803	-0.0943443	0.047317	0.0461652	-0.00124335	0.000870492	0.153196	-0.0123717	0.0084713	0.144173	-0.000538189	0.000285516	0.0594335	7	29605808	N_Shore	PRR15
cg25530944	-0.0220618	0.0173973	0.204758	-0.00753246	0.0166633	0.651241	-0.00840098	0.0193366	0.663954	-0.000137438	0.000375374	0.714263	0.00186588	0.00394966	0.63663	8.49561e-05	0.000129881	0.513043	23	130964695	OpenSea	LOC286467
cg14643075	-0.0272716	0.0215163	0.204982	-0.0320053	0.0156936	0.0414119	-0.0472921	0.0196971	0.0163514	-0.000623504	0.000391115	0.110898	-0.00400512	0.003832	0.29594	-0.000270846	0.000120996	0.0251902	5	176755449	N_Shelf
cg20469837	-0.0222832	0.0176018	0.205529	-0.0141255	0.0162996	0.386153	-0.0254554	0.017352	0.142376	-0.000266353	0.00034496	0.440039	-0.00183147	0.00384777	0.634086	-3.47549e-05	0.000116391	0.765242	2	158114300	OpenSea	GALNT5
cg08651538	-0.0395375	0.0312593	0.205934	-0.00180848	0.0273033	0.94719	-0.00765359	0.0310971	0.80559	-0.000479232	0.000567777	0.398641	0.000180549	0.00635296	0.977328	0.000102806	0.000179507	0.566837	5	111069986	OpenSea	C5orf13
cg07607355	-0.0277306	0.0219625	0.206721	-0.0055133	0.0213795	0.796502	-0.0203594	0.0258931	0.431698	-0.000303431	0.000448923	0.499099	3.99614e-05	0.00469814	0.993213	2.77839e-05	0.000164763	0.866088	20	30196400	Island
cg21329975	-0.0348269	0.0276161	0.20727	0.00011316	0.0250936	0.996402	-0.0376087	0.0310071	0.225165	-0.000335549	0.000512157	0.512359	0.00179638	0.00552602	0.745124	-2.2309e-05	0.000190395	0.906723	4	15471214	OpenSea	CC2D2A
cg21316772	-0.0212928	0.0168853	0.207301	0.0236177	0.0178661	0.186192	-0.0109224	0.0186118	0.557301	-0.000174415	0.000303552	0.565575	0.00772714	0.00380015	0.0420145	2.14338e-05	0.000115665	0.852987	9	33167933	Island	B4GALT1
cg15698545	0.0510945	0.0405493	0.207648	0.045953	0.0421933	0.276107	0.058399	0.0457592	0.201876	0.000678664	0.000816989	0.406149	0.00444154	0.0113317	0.695089	0.0003233	0.00030764	0.293303	11	86383723	S_Shore	ME3
cg17397607	-0.0525152	0.041692	0.207815	-0.0248975	0.038119	0.513658	-0.0809132	0.0464666	0.0816278	-0.00102422	0.000809691	0.205888	-0.00419611	0.0076453	0.58311	-0.000349072	0.000282229	0.216145	2	205403360	OpenSea
cg17781958	-0.0377454	0.0299793	0.208013	-0.0313663	0.0255145	0.21894	-0.0274635	0.0319435	0.389924	-0.000969336	0.000558278	0.0825118	-0.00918943	0.00568503	0.106002	-0.000252146	0.00019324	0.191948	17	79428404	Island	BAHCC1
cg23715749	-0.0307444	0.0244227	0.208086	0.00264113	0.0234383	0.910281	-0.012563	0.0255486	0.622912	-0.000109875	0.000483287	0.820152	-0.00132821	0.00514598	0.796325	-3.53752e-05	0.000172885	0.837872	1	37413867	OpenSea	GRIK3
cg07027613	-0.0312198	0.0248398	0.208809	0.0188328	0.0219055	0.389939	-0.0160019	0.025461	0.529684	-0.000498639	0.000453922	0.27198	0.00204943	0.00480122	0.669484	-7.33102e-05	0.000152694	0.631149	12	7260608	OpenSea	C1RL;LOC283314
cg14334460	0.0304153	0.0242028	0.208868	0.0283052	0.0265208	0.285844	0.0477965	0.0291123	0.100632	0.00042452	0.00049943	0.39532	0.00576331	0.0055244	0.296834	9.01288e-05	0.000189282	0.633959	9	140346899	N_Shore	NELF
cg04890576	-0.0416635	0.0331544	0.20888	-0.0370525	0.0329359	0.260594	-0.0357785	0.0360438	0.320886	-0.00140401	0.000648956	0.0305037	-0.0131189	0.00872448	0.132662	-0.000395016	0.000242027	0.102655	17	73032613	S_Shore
cg02532700	-0.0497572	0.0396037	0.208979	-0.0255119	0.0346404	0.46144	-0.0386305	0.0441095	0.381146	-0.00100703	0.000715105	0.159066	-0.00929077	0.00817447	0.255723	-0.000253003	0.000269127	0.347173	22	37257404	OpenSea	NCF4
cg03999941	-0.0280453	0.0223387	0.209313	-0.055077	0.0206156	0.00754874	-0.039597	0.0252953	0.117491	-0.000724241	0.000412344	0.0790198	-0.0103805	0.00465629	0.0257905	-0.000289959	0.000142201	0.0414425	5	957511	N_Shore
cg22417398	-0.0250118	0.0199251	0.209374	0.0133126	0.0170546	0.435043	-0.0208333	0.0211402	0.324387	5.04208e-05	0.000370451	0.891737	0.00534003	0.00362722	0.140964	3.3585e-05	0.000130236	0.796501	11	65293094	S_Shore	SCYL1
cg25949550	-0.0307628	0.0245116	0.209467	-0.0689079	0.0216085	0.00142801	-0.0498285	0.0266082	0.0611133	-0.000921381	0.000446215	0.0389341	-0.0144981	0.00500601	0.00377799	-0.000382044	0.000162498	0.0187198	7	145814306	S_Shore	CNTNAP2
cg00481629	-0.0391444	0.0311981	0.209586	-0.0187615	0.0299808	0.531457	-0.029125	0.0340139	0.391851	-5.96045e-05	0.000582385	0.918482	0.00136448	0.00651762	0.834172	7.93561e-05	0.000212235	0.708473	22	48972850	Island	FAM19A5
cg13389508	-0.0197018	0.0157177	0.210034	-0.0136334	0.0157708	0.387327	-0.0245315	0.0192145	0.201701	-0.00019626	0.000293607	0.503849	-0.00395077	0.0036331	0.276844	-8.89547e-05	0.000116521	0.445212	8	145012644	N_Shelf	PLEC1
cg11270278	0.0280888	0.0224142	0.210145	0.030923	0.0256305	0.227629	0.0290745	0.0257993	0.259764	0.000413225	0.000477705	0.387027	0.00678784	0.00600005	0.25793	0.000175583	0.000175428	0.316884	3	177039618	OpenSea
cg03803818	-0.0287391	0.0229729	0.210933	-0.0386912	0.0191367	0.043194	-0.0338319	0.0248858	0.173993	-0.000342479	0.000446537	0.443101	-0.0115756	0.00373058	0.00191643	-0.000175991	0.000144934	0.22464	12	110637414	OpenSea	IFT81
cg07807026	-0.0252408	0.0201869	0.21117	-0.00411381	0.0166343	0.804669	-0.014735	0.0200606	0.462631	-9.65033e-05	0.000354365	0.785371	0.00263749	0.0043663	0.545806	6.73496e-05	0.00012418	0.587576	12	2041581	OpenSea
cg11777498	0.0668707	0.053494	0.211278	0.0914798	0.0477075	0.0551725	0.097797	0.0597702	0.101794	0.0014254	0.00101793	0.161424	0.0176728	0.0117469	0.132462	0.000599445	0.000363192	0.0988427	6	89673741	S_Shore	RNGTT
cg00196407	-0.0196984	0.0157627	0.211414	-0.00711885	0.0150994	0.637309	-0.0253979	0.0179559	0.157227	-0.000163232	0.000314171	0.603367	0.000885559	0.00343421	0.796512	-3.16014e-05	0.00011073	0.775345	17	959496	OpenSea	ABR
cg10304534	-0.0368458	0.0295237	0.212029	-0.0641246	0.0234089	0.00615648	-0.06284	0.0295333	0.0333564	-0.000698978	0.000542562	0.197645	-0.014104	0.00537804	0.00872824	-0.000369117	0.000181066	0.0414928	13	95844361	OpenSea	ABCC4
cg25618424	-0.0294718	0.0236339	0.212393	-0.0462796	0.0215268	0.0315664	-0.0528391	0.0259193	0.0414894	-0.000350277	0.000462201	0.448544	-0.00465493	0.0048246	0.334629	-0.000210927	0.000158988	0.184612	1	2989307	N_Shore	PRDM16
cg06106428	0.0262204	0.0210466	0.212829	-0.000752976	0.0229698	0.973849	0.0124741	0.0235822	0.596831	0.00024354	0.000440752	0.580568	-0.00151058	0.00505484	0.765064	2.54391e-05	0.000146151	0.861819	11	110584327	S_Shore	ARHGAP20
cg14093936	-0.0208352	0.0167996	0.214895	-0.00633376	0.0175524	0.718212	-0.0198299	0.0193627	0.305775	-0.000245726	0.000310923	0.429345	0.00242458	0.00379349	0.52273	-2.9212e-05	0.000112659	0.795406	15	74726614	S_Shore	SEMA7A
cg20435267	0.0462841	0.0373195	0.214897	-0.0325314	0.0393768	0.408715	0.0222932	0.0416866	0.592801	0.000678115	0.000755519	0.369426	-0.00630523	0.00872721	0.47	9.03351e-05	0.000259757	0.728014	5	178288359	S_Shore	ZNF354B
cg23401251	0.0373634	0.0301666	0.215505	0.0367852	0.0293932	0.210757	0.0505356	0.0328907	0.124423	0.000532851	0.000571982	0.35155	0.0137928	0.00621486	0.0264644	0.000269077	0.000206764	0.193132	2	27683905	OpenSea	IFT172
cg05526498	-0.0218224	0.0176218	0.215576	-0.0151791	0.0176865	0.390764	-0.00727558	0.0180187	0.686375	-0.000518317	0.000360491	0.150488	-0.00573128	0.00480402	0.232863	-9.57845e-05	0.000135712	0.480318	17	49012893	S_Shelf
cg01787285	-0.0406465	0.0328535	0.216011	-0.0573574	0.0343976	0.0954191	-0.060943	0.0368563	0.0982228	-0.00129928	0.000651727	0.0461966	-0.0170346	0.00861213	0.0479308	-0.000430545	0.000253316	0.0891993	1	2162682	S_Shore	SKI
cg00636737	-0.038195	0.0308995	0.21642	-0.0205285	0.0296177	0.488236	-0.0453904	0.0330467	0.169589	-0.000311815	0.000574992	0.587615	-0.00188192	0.00649285	0.771935	2.22315e-05	0.000198924	0.911014	20	62695569	S_Shore	TCEA2
cg04332373	-0.02772	0.022438	0.216681	0.0213559	0.0210891	0.311225	-0.0202864	0.0245226	0.408094	-7.09238e-05	0.000466113	0.879061	0.00334447	0.00529776	0.527846	6.41907e-05	0.000166439	0.69974	4	15779642	N_Shore	CD38
cg20069688	-0.0219612	0.0177976	0.217224	-0.0319691	0.0167533	0.0563613	-0.0311171	0.0205132	0.129284	-0.00048933	0.000337542	0.147147	-0.00843988	0.0038507	0.0283957	-0.00021766	0.000125126	0.0819427	6	31941049	S_Shore	STK19;DOM3Z
cg18917643	0.0364688	0.0296091	0.21807	0.0253823	0.0288078	0.378268	0.0414199	0.0338391	0.220944	0.000644188	0.000613683	0.293852	0.00230391	0.00629601	0.714416	0.000260987	0.000223343	0.242586	5	39476124	OpenSea
cg06235438	0.0375234	0.0304658	0.218078	-0.02227	0.027397	0.416297	0.0172248	0.0323654	0.59459	0.000618549	0.000622723	0.320565	-0.00699965	0.00595918	0.240155	-2.91728e-05	0.000194565	0.880813	16	30485966	S_Shore	ITGAL
cg03485667	-0.023783	0.0193273	0.218494	-0.0236355	0.021847	0.279314	-0.0222843	0.0236096	0.345237	-0.0004022	0.000440395	0.3611	-0.00913808	0.004887	0.061501	-0.000157809	0.000168568	0.349184	16	75143200	OpenSea	ZNRF1
cg12075928	-0.028645	0.0233173	0.219263	-0.055906	0.0218857	0.0106354	-0.058932	0.0261173	0.0240434	-0.00034067	0.000447277	0.446266	-0.00659857	0.00514591	0.199739	-0.000249098	0.000162689	0.125737	8	141801307	OpenSea	PTK2
cg22635096	-0.0213305	0.017365	0.219311	-0.0182339	0.0170327	0.284383	-0.0349039	0.0201973	0.0839618	-0.000142237	0.000348118	0.682841	-0.00574994	0.00355966	0.106245	-0.000138976	0.000124478	0.264221	21	46550644	N_Shelf	ADARB1
cg05222924	-0.0421646	0.0343423	0.219532	-0.0150377	0.0274832	0.584269	-0.0357867	0.0354979	0.313389	-0.000156235	0.000711516	0.826198	0.00555653	0.00620016	0.37015	2.55283e-05	0.000236205	0.913935	11	32450486	N_Shore	WT1
cg18708252	-0.0236851	0.0192994	0.219731	-0.0105444	0.020578	0.608363	-0.0170737	0.0235026	0.467556	-0.000620324	0.000455662	0.173398	0.00134962	0.00429123	0.753135	-9.72096e-05	0.000159437	0.542056	22	39545030	N_Shelf	CBX7
cg20136951	-0.0195788	0.01597	0.220207	0.00447554	0.0128847	0.728326	-0.0170545	0.0171545	0.320142	-0.000356743	0.000300928	0.235829	-0.00140172	0.00312171	0.653415	-0.000114563	0.000106748	0.283174	1	2345400	N_Shore	PEX10
cg10666909	-0.0292967	0.0239298	0.220848	-0.044103	0.0206371	0.0325915	-0.03606	0.0263851	0.171727	-0.00064016	0.000405001	0.113961	-0.00886538	0.0038103	0.0199817	-0.000301453	0.000140962	0.0324723	6	32820249	N_Shore	TAP1
cg04359840	-0.0280377	0.0229099	0.221018	-0.0107845	0.0187888	0.565978	-0.0154177	0.0223721	0.490731	-0.000359414	0.00045356	0.428111	0.00380987	0.00411029	0.353974	9.53486e-05	0.000129767	0.462481	16	17563300	OpenSea	XYLT1
cg13976502	-0.0224646	0.0183869	0.221795	-0.0485616	0.0155052	0.00173648	-0.0366545	0.0203314	0.0714114	-0.00063671	0.000373717	0.0884325	-0.0115565	0.00394317	0.00338144	-0.000292215	0.000132607	0.0275513	14	74227875	S_Shore	C14orf43
cg24090911	-0.0367139	0.0300611	0.221969	-0.0349139	0.0268531	0.193539	-0.0386324	0.0315953	0.221434	-0.000880257	0.000602388	0.143939	-0.0110762	0.00623945	0.0758659	-0.0002587	0.000206832	0.211016	5	400732	OpenSea	AHRR
cg02556928	-0.028487	0.0233251	0.221971	-0.0245637	0.0226966	0.279134	-0.0366087	0.0269698	0.174655	-0.000894776	0.000450377	0.0469525	-0.00918481	0.00460002	0.0458592	-0.000230377	0.000157708	0.144074	22	37309980	OpenSea	CSF2RB
cg27274382	-0.0332759	0.0272622	0.222243	-0.0353752	0.0212803	0.0964439	-0.0510497	0.0275607	0.0639876	-0.000295593	0.000513937	0.565187	-0.00424382	0.0048763	0.384139	-0.000110083	0.000171324	0.520522	11	76376064	OpenSea	LRRC32
cg07506795	0.0309947	0.0254037	0.222433	0.0393202	0.0207244	0.0577891	0.065618	0.0268383	0.0144877	0.000783358	0.000498974	0.116429	0.00693276	0.00485612	0.153398	0.000387834	0.000176358	0.0278689	16	71523560	OpenSea	ZNF19
cg20072118	-0.0217416	0.0178243	0.222551	0.016913	0.0168745	0.316206	-0.00784025	0.0185669	0.672827	-7.46207e-05	0.000351082	0.831682	0.00389093	0.0041686	0.350619	0.000117563	0.000120109	0.327676	12	52653637	S_Shore
cg12140977	-0.015998	0.0131234	0.222828	-0.0324652	0.0135143	0.0162932	-0.0285638	0.0163054	0.0798081	-0.000279442	0.000276527	0.312236	-0.00692756	0.00289231	0.0166129	-0.000156686	0.000101454	0.12249	8	134513309	OpenSea	ST3GAL1
cg01218206	-0.0248067	0.0203507	0.222859	-0.0158021	0.0182739	0.387182	-0.0369587	0.0202766	0.0683449	-0.000420417	0.000432565	0.331092	-0.0069588	0.00425535	0.101985	-0.000248882	0.000140342	0.0761628	11	116933977	OpenSea	SIK3
cg05444514	0.0368563	0.030237	0.222877	0.00530472	0.0291681	0.855687	0.031717	0.0325807	0.330309	0.00062389	0.000575014	0.277922	0.00283032	0.00629856	0.653173	0.000179938	0.000195964	0.358505	6	466935	OpenSea
cg11435441	0.030204	0.0247826	0.222936	0.0158767	0.020716	0.44344	0.0284334	0.0263319	0.280229	0.000198614	0.000489254	0.684778	0.00225447	0.00428735	0.598997	-1.43364e-05	0.000150973	0.924347	6	25027994	OpenSea
cg15295469	-0.0198997	0.0163309	0.223021	-0.0251694	0.0208419	0.227188	-0.02247	0.0193385	0.245262	-0.00014999	0.000316449	0.635515	-0.00119566	0.00405853	0.768296	-4.24746e-05	0.000133555	0.750461	17	37080300	OpenSea
cg20644981	0.0519637	0.0426714	0.223314	0.0266592	0.0440419	0.54497	0.0525125	0.0486977	0.280884	0.000566553	0.000812229	0.485472	0.00456971	0.0103537	0.658953	0.000190486	0.000294348	0.517539	4	152020400	N_Shore	RPS3A
cg00566158	-0.0335461	0.0275511	0.223378	-0.0104317	0.0277325	0.706803	-0.0361249	0.0317483	0.255182	-4.65186e-05	0.000597229	0.937915	0.00081122	0.00654237	0.901319	6.39898e-05	0.000218638	0.769771	7	157461108	OpenSea	PTPRN2
cg10750959	-0.0226295	0.018598	0.223692	0.00114836	0.0192142	0.952342	-0.0204278	0.0211286	0.333628	-0.000229247	0.000410239	0.576289	0.00421618	0.00527592	0.424211	4.56433e-05	0.000145474	0.753707	6	36107350	OpenSea	MAPK13
cg20408175	-0.0157279	0.0129329	0.223938	-0.0226477	0.0138958	0.103139	-0.0204802	0.0144191	0.155505	-0.000166667	0.00027681	0.547109	-0.0049833	0.00345821	0.149583	-0.000147657	9.8925e-05	0.135537	12	53693169	N_Shore	PFDN5;C12orf10
cg13500388	-0.0319184	0.0262744	0.224439	-0.0310656	0.0244371	0.203642	-0.0385005	0.030723	0.210152	-0.000432333	0.000477136	0.364883	-0.00450588	0.0053627	0.400782	-0.000141437	0.000179178	0.429899	16	67062135	N_Shore	CBFB
cg07057831	-0.0257528	0.0212383	0.225295	0.00156308	0.0215346	0.942137	-0.0259827	0.023897	0.276914	-0.000404304	0.000438707	0.356747	0.0012324	0.00506268	0.807674	-4.49368e-05	0.000153778	0.77012	12	131323042	N_Shore	STX2
cg05093686	-0.0260192	0.0214683	0.22552	-0.0298086	0.0197399	0.131026	-0.0477373	0.0229614	0.0376154	-0.000472241	0.000410967	0.250517	-0.00473633	0.00430595	0.271354	-0.000202542	0.000147136	0.168647	13	36050788	N_Shore	MAB21L1;MIR548F5;NBEA
cg16554099	-0.0387146	0.0319592	0.225751	-0.0621686	0.0343695	0.0704772	-0.0490833	0.0393862	0.212689	-0.000852094	0.000626437	0.173759	-0.0115646	0.00705003	0.100931	-0.000354129	0.000231359	0.125857	6	7053734	S_Shore
cg14269109	-0.0345034	0.028483	0.225754	-0.0309744	0.0298726	0.29979	-0.0570141	0.0305342	0.061871	-0.000570018	0.00054487	0.29549	-0.00298042	0.00757042	0.693808	-0.000243339	0.000214002	0.255502	17	78513167	OpenSea
cg10919522	-0.0260683	0.021525	0.225868	-0.0179962	0.0200441	0.369274	-0.0326916	0.022114	0.139322	-0.000844335	0.000454815	0.063391	-0.00817827	0.00552195	0.138594	-0.000338613	0.000154182	0.028078	14	74227441	S_Shore	C14orf43
cg03271893	-0.0136487	0.0112817	0.22635	0.0027493	0.00995389	0.782392	-0.0132177	0.0123323	0.28381	-0.000287076	0.000213881	0.179524	0.000660478	0.00209244	0.752269	-4.30984e-05	7.0438e-05	0.540628	10	102760970	S_Shore	LZTS2
cg00911794	-0.0345462	0.0285991	0.227067	-0.0427866	0.025723	0.0962401	-0.0339114	0.0308666	0.271923	-0.000327738	0.000560241	0.558551	0.00174768	0.00628378	0.780916	1.87273e-05	0.00020408	0.926885	17	1962132	Island	HIC1
cg02226079	-0.0315619	0.0261482	0.227418	-0.0533904	0.0230013	0.0202767	-0.0507903	0.0262854	0.0533272	-0.000869969	0.000461311	0.0593132	-0.0116185	0.00605471	0.0549955	-0.000390942	0.00016219	0.0159351	3	190971216	OpenSea
cg11826961	-0.0187716	0.0155898	0.228553	-0.0154233	0.0157988	0.328948	-0.0302701	0.0188027	0.107424	-0.000284837	0.000348824	0.414178	-0.00158236	0.00369781	0.668709	-7.27878e-05	0.000121612	0.54949	17	38221639	S_Shore	THRA
cg12157646	-0.0258018	0.0214323	0.228639	-0.0134	0.0166429	0.420733	-0.023575	0.0210606	0.262974	-0.000306865	0.000388591	0.429711	-0.00505352	0.00421246	0.230271	-0.000128047	0.000123166	0.298514	2	133189699	OpenSea	GPR39
cg01389506	-0.0440239	0.0365936	0.228956	-0.0386019	0.0381813	0.312008	-0.0527292	0.0436302	0.226837	-0.000741259	0.000774232	0.33836	-0.0100265	0.00860869	0.244145	-0.000255127	0.000281004	0.363925	12	109203581	OpenSea	SSH1
cg01565703	0.0383304	0.0318769	0.22919	0.0596806	0.0298	0.0452094	0.0385039	0.0374574	0.303978	0.000724471	0.000622975	0.244861	0.0150203	0.0070971	0.0343102	0.000328135	0.000227537	0.14927	14	103245090	OpenSea	TRAF3
cg06271237	-0.0198157	0.0165343	0.230739	-0.0209297	0.015366	0.173174	-0.0312701	0.0182389	0.0864419	-0.000247168	0.000338879	0.465775	-0.00554446	0.00402804	0.168677	-0.000138441	0.000123097	0.260737	6	144263369	OpenSea	PLAGL1
cg00385142	0.0427442	0.0357752	0.232165	-0.0394273	0.0302744	0.192802	0.0270734	0.0385863	0.482909	0.000246945	0.000683152	0.717742	-0.00570704	0.00765237	0.455796	6.85764e-05	0.000240975	0.775967	3	98235918	OpenSea	CLDND1
cg11801110	-0.0281886	0.0236024	0.232356	-0.0326133	0.0237643	0.16995	-0.0332985	0.0276118	0.227836	-0.000651379	0.000531351	0.220239	-0.00881012	0.00583124	0.130827	-0.000267041	0.00018229	0.142943	22	50356763	Island	PIM3
cg05286653	-0.0272933	0.0228646	0.232599	-0.0254268	0.0241899	0.293197	-0.0429935	0.0271016	0.112652	-0.000793349	0.000475718	0.095378	-0.00417716	0.00545123	0.44351	-0.000318821	0.000168179	0.0579966	19	46800602	Island	HIF3A
cg00835193	0.0724128	0.060686	0.232777	-0.00672278	0.0487377	0.890289	0.0316323	0.0614765	0.606872	0.00117181	0.00109992	0.286715	-0.00272114	0.0106651	0.798612	0.000150244	0.000367839	0.682943	19	2291780	Island	LINGO3
cg25422678	-0.0200724	0.0168296	0.232993	-0.00307297	0.0149194	0.836813	-0.0245781	0.0186685	0.187987	-0.000301818	0.000308008	0.327135	-0.00344046	0.00332847	0.301301	-9.82722e-05	0.000114375	0.390226	2	28304502	OpenSea	BRE
cg02964434	-0.0239428	0.0201119	0.233857	-0.0409084	0.0168248	0.0150392	-0.0330723	0.0212735	0.120035	-0.000410205	0.000403106	0.308863	-0.00986694	0.00390846	0.011586	-0.000130254	0.000134574	0.333095	15	31617537	N_Shore
cg27252776	0.035101	0.0294966	0.234045	-0.00248425	0.0256623	0.922881	0.0321574	0.0350267	0.358576	0.000988643	0.000533848	0.0640375	0.00542243	0.00574958	0.34563	0.000375982	0.000202966	0.0639627	3	124564252	OpenSea	ITGB5
cg10549018	-0.0280285	0.0235554	0.234087	-0.00532589	0.020131	0.791348	-0.0208682	0.0240678	0.385909	-0.000528316	0.000433257	0.22269	-0.000472136	0.004561	0.917554	-0.000119365	0.000144798	0.409738	10	98176740	OpenSea	TLL2
cg10359157	0.0419284	0.0352464	0.234212	-0.0149329	0.0377974	0.692786	0.0259821	0.0405875	0.522076	0.000343743	0.000757057	0.649791	-0.00523837	0.00823423	0.524666	-6.34779e-05	0.000266227	0.811543	13	51418020	Island	DLEU7
cg21187770	0.0386295	0.0324949	0.234524	0.00921686	0.0314725	0.769633	0.0387667	0.0368167	0.292357	0.000513991	0.000594125	0.386971	0.00495766	0.0064425	0.441582	0.000175283	0.00020757	0.398416	2	26205876	S_Shore	KIF3C
cg00138101	-0.0145071	0.0122051	0.234591	0.00452758	0.0143634	0.752597	-0.0109739	0.0141738	0.438788	-2.32529e-05	0.00023148	0.919985	0.00234545	0.00317534	0.460123	3.45098e-05	9.37508e-05	0.712798	17	1961109	Island	HIC1
cg18651578	-0.0244858	0.0206049	0.234698	-0.0194064	0.0209027	0.353192	-0.030485	0.0240746	0.205416	-0.000250939	0.00041449	0.544903	-0.00460352	0.00450814	0.30718	-7.50744e-05	0.000159215	0.637264	20	5844315	OpenSea	C20orf196
cg25124943	0.0233351	0.0196454	0.234908	-0.00232903	0.0157726	0.882609	0.0153361	0.0201637	0.446908	0.000493337	0.000384659	0.199657	-0.00287353	0.00404224	0.477162	8.60952e-05	0.000120776	0.475937	10	4117248	OpenSea
cg06513247	-0.0175781	0.0148049	0.235101	-0.0182469	0.0117268	0.119707	-0.0250726	0.0162144	0.122027	-0.000191565	0.000268908	0.476229	-0.00314708	0.00273671	0.250166	-8.96962e-05	9.52351e-05	0.346275	17	75446661	N_Shore	45544
cg08397758	-0.0336452	0.0283642	0.235549	0.0405618	0.0217397	0.0620703	0.00342993	0.0296918	0.908035	0.000369464	0.000521675	0.478804	0.00991055	0.00468411	0.0343633	0.000320505	0.000162715	0.0488689	10	100174853	OpenSea	PYROXD2
cg07941108	-0.0364451	0.0307403	0.235788	0.0200264	0.0283235	0.479528	-0.0250116	0.036212	0.489755	-0.000359852	0.000554874	0.516643	0.00578858	0.00655178	0.376959	-9.38509e-06	0.00020317	0.963156	14	90741814	OpenSea
cg04209460	0.0267764	0.0226185	0.236481	0.00884547	0.0202157	0.66171	0.0311894	0.025419	0.219818	0.000574199	0.000448026	0.199977	0.000485055	0.00499119	0.922582	0.000185837	0.000168297	0.269497	17	4711018	S_Shore	PLD2
cg04420138	-0.0335634	0.0283688	0.236766	-0.0406309	0.0237142	0.0866469	-0.0403308	0.030027	0.179223	-0.000240614	0.000504281	0.63326	-0.00533354	0.00528322	0.312723	-9.91314e-05	0.0001799	0.581609	11	113932235	S_Shore	ZBTB16
cg06672250	-0.0210493	0.0178196	0.237507	-0.0295732	0.0188494	0.116666	-0.034487	0.0205283	0.0929621	-0.000434483	0.000349031	0.213196	-0.00722663	0.00409843	0.0778553	-0.000234793	0.000128066	0.066747	8	21914593	S_Shore	EPB49
cg23689227	0.0279743	0.0236896	0.237655	0.0035728	0.0212876	0.866713	0.0150603	0.0258277	0.559821	0.000849264	0.000480688	0.0772673	0.00236611	0.00506521	0.640407	0.000154874	0.000173241	0.371334	2	11925375	S_Shore	LPIN1
cg07969918	-0.0171924	0.0145987	0.238928	-0.0104514	0.0133562	0.433916	-0.0155469	0.0159958	0.331083	-0.000239666	0.000282568	0.396343	-0.00287974	0.00310848	0.354232	-8.7178e-05	0.000103082	0.397713	22	31682909	N_Shelf	PIK3IP1
cg00508334	-0.0371515	0.0315603	0.239132	-0.0543828	0.0274352	0.0474542	-0.0628077	0.0356018	0.0777027	-0.000695941	0.000582569	0.232241	-0.012219	0.00599224	0.041437	-0.000372915	0.000199383	0.0614357	7	23510438	S_Shore	IGF2BP3
cg22871253	0.0280419	0.0238433	0.239558	0.0346013	0.0191419	0.0706662	0.0332039	0.0255827	0.19432	0.00055604	0.000458112	0.224838	0.00868976	0.00461627	0.0597791	0.000253248	0.000151724	0.0950902	6	159238744	N_Shore	EZR
cg09651136	-0.0349043	0.0297876	0.241289	-0.0343335	0.0244932	0.160989	-0.0335716	0.0309718	0.278391	-0.000654592	0.000509447	0.198824	-0.00508244	0.00493095	0.302672	-0.000228192	0.000169043	0.177048	15	72525012	S_Shore	PKM2
cg10479082	-0.0403895	0.0345996	0.243073	-0.0251979	0.0429379	0.557308	-0.041436	0.0412086	0.314647	4.23642e-05	0.00080387	0.957971	0.0070935	0.0113062	0.530398	6.92101e-05	0.000295707	0.814946	7	28996639	Island	TRIL
cg20873136	-0.030671	0.0262773	0.243128	-0.0292118	0.027185	0.282575	-0.0496606	0.0282832	0.0791174	-6.05202e-05	0.000491677	0.902036	-0.00542917	0.00603756	0.368529	-0.000108067	0.000178424	0.544728	2	129037710	OpenSea	HS6ST1
cg07421287	-0.0246212	0.0211026	0.243317	-0.0445925	0.0187249	0.0172444	-0.0364496	0.0214912	0.0898808	-0.000647268	0.000462304	0.161486	-0.0106701	0.00504505	0.0344329	-0.000255082	0.000157911	0.106235	1	111218287	S_Shore	KCNA3
cg04881228	-0.0188978	0.0162515	0.244897	-0.0224774	0.0141038	0.110999	-0.028997	0.0178156	0.103607	-0.000412132	0.000330008	0.211719	-0.00483933	0.00336367	0.150234	-0.000180375	0.000108636	0.0968422	2	64557277	OpenSea
cg08170227	-0.029394	0.0253007	0.245322	-0.0252708	0.0225065	0.261514	-0.0234328	0.0261526	0.37025	-0.000442192	0.000499793	0.376291	-0.0037488	0.00518347	0.469544	-3.81278e-05	0.000169705	0.822236	14	69422517	OpenSea	ACTN1
cg18828619	-0.0195337	0.0168246	0.245633	-0.0261127	0.0153627	0.0891797	-0.0201791	0.0199774	0.312449	-7.78941e-05	0.000329515	0.81313	-6.59366e-07	0.00345318	0.999848	1.34554e-05	0.000126915	0.915567	14	56615077	OpenSea	PELI2
cg09658497	-0.0768605	0.0663621	0.246783	0.00859582	0.0604943	0.887007	-0.034044	0.0674959	0.61399	-0.00239595	0.0011513	0.0374259	0.00237253	0.0141974	0.867283	-0.000358071	0.000404292	0.375793	7	2847517	OpenSea	GNA12
cg22875823	0.0366457	0.0317027	0.247715	-0.0340517	0.0283482	0.229676	0.0300627	0.0366326	0.411844	0.000497931	0.000628045	0.427879	-0.0104022	0.00647961	0.10841	5.4162e-05	0.000232658	0.81592	6	33400543	OpenSea	SYNGAP1
cg15428620	-0.0153065	0.0132589	0.248322	-0.0140453	0.0155461	0.36628	-0.0224824	0.0164322	0.171253	-0.000346226	0.000267602	0.19573	-0.00308351	0.00363771	0.396632	-0.000145255	0.00010069	0.149133	10	102792835	S_Shore	SFXN3
cg11844970	-0.0150903	0.0130765	0.248502	-0.0107476	0.0144031	0.455546	-0.016759	0.0142054	0.238092	-0.000369077	0.000271165	0.173489	-0.00628739	0.00352515	0.0744922	-0.000147425	0.000100838	0.143743	7	100492186	N_Shore	ACHE
cg02578070	-0.0359202	0.0311506	0.248863	-0.00603117	0.0337909	0.858342	-0.0682983	0.0351074	0.0517254	-3.22472e-05	0.000608263	0.95772	0.00400707	0.00781177	0.607985	-0.000137189	0.000217485	0.528175	6	119669305	N_Shore	MAN1A1
cg14021478	0.0156189	0.0135596	0.249376	-0.0147507	0.0135773	0.277291	0.00659933	0.0145909	0.651059	0.000166351	0.00028309	0.556783	-0.00356442	0.00340648	0.295393	-6.96206e-05	0.000104322	0.504539	6	33384537	N_Shore	CUTA
cg17372101	-0.0336096	0.0291788	0.249383	-0.0382668	0.029154	0.189326	-0.0493248	0.0341185	0.148264	-0.000860908	0.000549919	0.117462	-0.0058113	0.00669312	0.385257	-0.00032493	0.000208611	0.119331	7	147500722	OpenSea	CNTNAP2
cg13717434	-0.024413	0.0212264	0.250092	0.0292111	0.0197635	0.139398	-0.00766621	0.0224599	0.732856	-0.000264679	0.000402915	0.511238	0.00667659	0.00468443	0.154079	3.94538e-05	0.000139422	0.777192	9	97854044	OpenSea
cg11554391	-0.0263682	0.0229324	0.250216	-0.0197152	0.0234176	0.399847	-0.0464389	0.0263401	0.0778926	-7.60152e-05	0.000490855	0.87693	9.11225e-05	0.00596451	0.987811	-0.000109542	0.000184271	0.552205	5	321320	Island	AHRR
cg17518710	-0.0300785	0.0261684	0.250383	0.00719399	0.0228346	0.752725	-0.0241851	0.0265498	0.36233	-0.000122052	0.000499991	0.807147	0.00566368	0.00547337	0.300776	7.6038e-05	0.000156932	0.628012	11	113954170	S_Shore	ZBTB16
cg24710503	-0.0204661	0.0178165	0.250673	-0.0242642	0.0152432	0.111429	-0.0179702	0.0186915	0.336346	-0.000607246	0.000330668	0.0662955	-0.00566794	0.00356719	0.112081	-0.000157252	0.000112376	0.161711	11	65078974	N_Shelf
cg24771152	0.0575563	0.0501173	0.25079	0.0712107	0.0494399	0.149768	0.0788253	0.0553043	0.15407	0.00100553	0.000960763	0.295285	0.0299778	0.00952423	0.00164657	0.000473888	0.000324727	0.144471	6	31760608	N_Shelf	VARS
cg05429117	-0.0254855	0.0222265	0.251535	-0.021925	0.0204069	0.282648	-0.0300933	0.0253613	0.235393	-0.000608907	0.000394346	0.122566	-0.00749726	0.00461137	0.103988	-0.000238982	0.000150526	0.112366	10	83630419	N_Shelf
cg06896207	0.0401956	0.0350703	0.251736	-0.00202189	0.0379373	0.957496	0.0403493	0.0429909	0.34796	0.000704072	0.000684278	0.303514	-0.00287308	0.00809244	0.722565	0.000193032	0.000267338	0.470263	19	2095364	N_Shore	MOBKL2A
cg07063068	-0.0452412	0.0395027	0.252098	-0.0200322	0.038379	0.6017	-0.0546439	0.0432011	0.205917	-0.00112646	0.000732834	0.124263	-0.00901047	0.00884057	0.3081	-0.000291757	0.000263833	0.268796	14	91711033	OpenSea	GPR68
cg05214460	-0.0241466	0.0210894	0.252224	-0.000731067	0.0184695	0.968426	-0.0182572	0.0226593	0.4204	-0.000323884	0.000380118	0.394179	-0.000843798	0.00414513	0.838694	-5.64498e-05	0.000127799	0.658702	10	111766841	N_Shore	ADD3
cg06636831	0.0318769	0.0278672	0.25267	0.0304146	0.0210472	0.14844	0.0367089	0.0286598	0.200246	0.000395527	0.00053153	0.456798	0.0104759	0.00467229	0.0249531	0.000211357	0.00015984	0.186068	3	45077369	Island	CLEC3B
cg02462353	-0.0393654	0.034481	0.253598	-0.0526086	0.0383707	0.170356	-0.0625852	0.0398512	0.116305	-0.000634476	0.000721111	0.378935	-0.0130531	0.00975733	0.180971	-0.000286857	0.000293374	0.328181	19	55549799	OpenSea	GP6
cg13758913	-0.0225884	0.0197972	0.253875	-0.0287548	0.0210293	0.171509	-0.0241471	0.023496	0.304087	-0.000266883	0.000407955	0.512984	-0.00562424	0.00451788	0.213174	-9.23942e-05	0.000143628	0.520037	18	24283684	OpenSea	LOC728606
cg23975840	-0.0306451	0.0268967	0.254552	-0.0328567	0.0242938	0.176225	-0.0362984	0.0296969	0.221596	-0.000642351	0.000479937	0.180764	-0.0084263	0.00506165	0.095966	-0.000244605	0.000179903	0.173942	12	117042895	OpenSea
cg22132788	0.0718557	0.0630853	0.254693	0.0790982	0.0573493	0.167822	0.0618736	0.0706294	0.381013	0.000324214	0.00135527	0.810931	0.0254281	0.0139314	0.0679653	0.000301226	0.000495044	0.542867	7	45002486	Island	MYO1G
cg09012001	-0.0178102	0.0156678	0.255649	0.00101061	0.0132561	0.939231	-0.0122731	0.0166555	0.461195	-0.000114932	0.000308153	0.70917	0.00248524	0.00310372	0.423288	5.30758e-05	0.000100257	0.59653	1	19250279	OpenSea	IFFO2
cg27312979	-0.051335	0.0451689	0.255742	-0.0333262	0.0432738	0.441226	-0.0152223	0.0458381	0.739822	-0.00109269	0.000816547	0.180836	-0.00776056	0.0115313	0.500948	-0.000106519	0.000310465	0.731526	10	97094453	OpenSea	SORBS1
cg00928816	-0.0254786	0.0224214	0.255808	-0.0259034	0.0207377	0.211631	-0.0332944	0.0258776	0.198231	-0.000416722	0.000433593	0.336507	-0.00790293	0.00521021	0.129313	-0.00019514	0.000150039	0.193397	10	63809098	OpenSea	ARID5B
cg08409562	-0.0210425	0.0185244	0.255983	-0.014566	0.0168379	0.386999	-0.0291084	0.020965	0.165006	-0.00047144	0.000355281	0.184525	-0.00166741	0.00368043	0.650515	-0.000149796	0.000122994	0.223257	6	31737885	OpenSea	C6orf27
cg03519967	-0.0352613	0.0310491	0.256098	-0.0230011	0.0249085	0.355788	-0.0477375	0.0301345	0.11316	-0.000556426	0.000546365	0.308482	-0.0019683	0.00593557	0.740183	-0.000139356	0.000176164	0.42891	1	26010346	OpenSea	MAN1C1
cg15995265	-0.0215183	0.018958	0.256352	-0.0187289	0.0197397	0.342727	-0.0259847	0.0220349	0.238298	-0.000170803	0.000382622	0.655308	-0.00237282	0.00479783	0.620911	-7.23608e-05	0.000148701	0.626529	1	111764857	OpenSea
cg24361098	-0.0291589	0.0257079	0.256695	-0.0598019	0.0239828	0.012648	-0.0436646	0.02913	0.133885	-6.91123e-05	0.000484018	0.886457	-0.00791636	0.00560885	0.158125	-0.000193828	0.000180457	0.282781	2	60748951	OpenSea	BCL11A
cg01111041	-0.0324197	0.028595	0.256897	-0.00919227	0.0228222	0.687112	-0.0238647	0.0302248	0.429778	-0.000722215	0.000543814	0.18416	-0.00197013	0.00494847	0.690534	-0.00014756	0.000174885	0.398807	6	32121055	N_Shore	PPT2;PRRT1
cg01937809	-0.0225203	0.019904	0.257867	-0.0467169	0.0159113	0.00332386	-0.0433531	0.0199438	0.0297228	-0.00049724	0.000382119	0.193166	-0.0101602	0.00397245	0.0105378	-0.000274876	0.000122302	0.0246066	1	37941854	S_Shore	ZC3H12A
cg19211853	-0.046089	0.0407712	0.258294	0.0318294	0.0376552	0.397951	-0.0316699	0.0440418	0.472086	-0.00076515	0.000783014	0.328477	-0.00155407	0.00914186	0.865014	-0.000110737	0.000287191	0.699804	13	79968216	OpenSea	RBM26
cg11824827	-0.0260827	0.0230745	0.258321	-0.025655	0.0210944	0.223909	-0.0436305	0.0249548	0.0803985	-0.000453978	0.000438791	0.30085	-0.00906133	0.00494033	0.066631	-0.000229521	0.000153752	0.135489	16	31075547	Island	ZNF668
cg07826859	-0.0195038	0.0172557	0.258358	-0.0337433	0.0175596	0.0546504	-0.0287844	0.0202776	0.155748	-0.000300067	0.000356874	0.400449	-0.00875929	0.00432771	0.0429701	-0.000225402	0.000128986	0.0805523	7	45020086	OpenSea	MYO1G
cg16071219	-0.0264913	0.0234467	0.258538	-0.0160537	0.0229585	0.484396	-0.0363438	0.0269904	0.178126	-0.000575577	0.000457974	0.20883	-0.0121222	0.00460302	0.00845003	-0.000236112	0.000165202	0.152938	13	48986124	OpenSea	LPAR6;RB1
cg09762515	-0.0250627	0.0221896	0.258695	-0.0117608	0.0215819	0.585796	-0.00967959	0.0243997	0.691582	-0.000686505	0.000469865	0.143997	-0.0049716	0.0052946	0.347733	-0.000152354	0.000174493	0.382596	7	101556588	N_Shelf	CUX1
cg10012530	-0.0319642	0.0283036	0.258757	-0.0283679	0.0273131	0.298983	-0.0358451	0.0338943	0.290258	-0.000960311	0.000520106	0.064838	-0.0106008	0.00525305	0.0435882	-0.000259449	0.000192408	0.17752	2	129073706	N_Shore	HS6ST1
cg09197783	-0.0271804	0.0240731	0.258865	-0.0525672	0.0190716	0.00584593	-0.0433614	0.0229758	0.0591252	-0.000755991	0.000484499	0.118676	-0.00635488	0.00442627	0.151082	-0.000267194	0.000137719	0.052362	11	57176720	OpenSea	SLC43A3
cg03877174	-0.0208088	0.0184321	0.258924	0.00368352	0.0194868	0.850072	-0.0253354	0.0198578	0.202012	-0.000163618	0.000391625	0.676099	-0.000819127	0.00485966	0.866146	-6.93602e-05	0.000133337	0.602933	17	4923126	OpenSea	KIF1C
cg00022866	-0.0315098	0.0279158	0.259006	0.00957838	0.0256774	0.709128	-0.0311906	0.0326917	0.340042	-0.000706179	0.000533629	0.185719	0.00236268	0.00608303	0.697716	-0.000212777	0.000204868	0.298987	11	64108440	N_Shore	CCDC88B
cg00548098	-0.0269472	0.0238822	0.259176	-0.0200247	0.0257476	0.43673	-0.0296994	0.0314388	0.344826	-0.000195263	0.000413981	0.637163	-0.00400677	0.00502886	0.425593	-4.90424e-05	0.000171425	0.774812	16	11295667	OpenSea
cg23222488	-0.0436572	0.0387046	0.259337	-0.0474686	0.0312364	0.128597	-0.0757704	0.0386963	0.0502208	-0.00101495	0.000762606	0.183224	-0.00532541	0.00670729	0.427211	-0.000527431	0.00023124	0.0225556	5	176755393	N_Shelf
cg12836643	-0.0163606	0.0145229	0.259939	-0.00400799	0.0153418	0.793902	-0.0122587	0.0158481	0.439218	-0.000342571	0.00029664	0.248158	0.00224809	0.00353295	0.524568	-2.88124e-05	0.000100505	0.774361	22	39129370	OpenSea	GTPBP1
cg21747070	-0.0210028	0.018647	0.260023	-0.0254737	0.0184723	0.167889	-0.0350836	0.0229031	0.125565	-0.000331421	0.000347229	0.339844	-0.00810826	0.00356487	0.0229368	-0.000200765	0.000129016	0.119678	5	957535	N_Shore
cg26077811	-0.0223315	0.0198516	0.260622	-0.0333353	0.0159423	0.0365276	-0.0334837	0.022456	0.13594	-0.000166832	0.000374938	0.656349	-0.00634486	0.00374835	0.090511	-0.000171536	0.000129509	0.185334	11	119232263	N_Shelf	USP2
cg09749364	-0.0420525	0.0374004	0.260849	-0.0302691	0.0323516	0.349464	-0.0398602	0.0378745	0.292603	-0.00080898	0.000792968	0.307637	-0.00236814	0.00843712	0.778955	-0.000156552	0.000264104	0.553339	15	40384779	OpenSea	BMF
cg03379100	-0.016261	0.0144674	0.261026	0.00327721	0.0144759	0.820898	-0.0127935	0.0159085	0.421288	-0.000328473	0.000299779	0.273202	-0.00284266	0.00386522	0.462068	-9.21046e-05	0.000112153	0.41151	7	128494225	Island	FLNC
cg23667432	-0.0199625	0.0177833	0.261633	0.000563168	0.017272	0.973989	-0.0187578	0.0207542	0.366098	-0.000470996	0.000410717	0.251478	-0.00306976	0.00449277	0.494438	-0.00020249	0.00014392	0.15944	2	233244439	Island	ALPP
cg03554335	-0.0171375	0.0152854	0.262217	0.00928295	0.014466	0.521063	-0.0101352	0.0165628	0.540585	-9.13198e-05	0.00029033	0.753112	0.00202237	0.00356517	0.57054	-9.15411e-06	0.000100986	0.927773	17	62075151	OpenSea	C17orf72
cg07381806	-0.0267975	0.023919	0.262568	-0.0123859	0.0220083	0.573584	-0.0154825	0.0255348	0.544295	-0.000542586	0.000498716	0.27661	-0.000766746	0.00494672	0.87682	-3.28644e-05	0.000163659	0.840847	19	2094327	N_Shore	MOBKL2A
cg02032558	-0.0306489	0.0273574	0.262579	-0.0280066	0.0280724	0.318446	-0.0597286	0.0312654	0.0560851	-0.000803733	0.000585011	0.16948	-0.00788147	0.00651764	0.226566	-0.000401247	0.000219013	0.066941	4	155662438	N_Shore
cg09974965	0.026717	0.023893	0.263483	0.0564685	0.0212772	0.00795563	0.0471882	0.0249378	0.0584599	0.000641816	0.000487145	0.187669	0.0120021	0.00525424	0.0223563	0.000357925	0.000170632	0.0359367	14	106361640	OpenSea
cg13526040	0.0327341	0.0292793	0.263569	0.0154526	0.0293126	0.598078	0.0295415	0.0361391	0.413677	0.000410356	0.000533701	0.441961	0.00645586	0.00549981	0.240462	0.00022268	0.00019525	0.254084	11	57093322	S_Shore	TNKS1BP1
cg25727671	0.0506525	0.0454042	0.264598	0.0679776	0.0493346	0.168238	0.0900573	0.0549376	0.101158	0.000870283	0.000975207	0.372174	0.0139897	0.0113529	0.217853	0.000479236	0.000349354	0.170132	7	27193351	N_Shore	HOXA7
cg16924010	0.0638545	0.0572413	0.264623	0.0680136	0.052217	0.192739	0.0929337	0.0650804	0.153297	0.000989506	0.00122723	0.420073	0.0129534	0.0123989	0.296153	0.000614401	0.00041653	0.1402	3	194018158	S_Shelf
cg03358636	-0.0319026	0.0286213	0.265002	-0.054905	0.0280972	0.0506883	-0.0252276	0.0332562	0.448102	-0.00107095	0.000546898	0.0502027	-0.0125003	0.00669709	0.0619674	-0.000220741	0.00019908	0.267514	3	197474006	N_Shelf	KIAA0226
cg17619755	0.0312879	0.0280819	0.265208	0.0234861	0.028544	0.410619	0.0361817	0.030746	0.239278	0.000604872	0.000527491	0.251507	0.0154211	0.00549889	0.00504113	0.000237804	0.000178519	0.182829	6	31760629	N_Shelf	VARS
cg20295214	0.0323692	0.0290559	0.265266	0.0342852	0.0270304	0.204658	0.0567516	0.0310533	0.0676166	0.000624907	0.000545775	0.252213	0.0103164	0.00622261	0.0973398	0.000373934	0.000183612	0.041695	1	206226794	S_Shelf	AVPR1B
cg23766254	0.0489687	0.043989	0.265621	0.0404052	0.0346306	0.243312	0.0493812	0.045315	0.275832	-5.5922e-06	0.0008494	0.994747	0.014206	0.00661022	0.0316268	0.000143395	0.000239335	0.54908	17	42431859	Island	FAM171A2
cg17098103	-0.0401657	0.0361351	0.266335	-0.0306233	0.036975	0.407548	-0.0461364	0.044111	0.2956	-0.0008583	0.000701822	0.221345	-0.00762344	0.00874727	0.383469	-0.000215654	0.000265253	0.41621	1	42385160	S_Shore	HIVEP3
cg03389164	0.0358846	0.0322873	0.26639	0.000469	0.0277877	0.986534	0.0440891	0.0359407	0.219929	0.000507523	0.000597521	0.39567	0.00846926	0.00630376	0.179102	0.000292417	0.000224162	0.192066	14	94423872	OpenSea	ASB2
cg15892280	-0.0136792	0.0123251	0.267058	0.000344728	0.0126598	0.978276	-0.00871068	0.0140713	0.53589	-0.000251907	0.000259304	0.331312	-0.00175867	0.0030881	0.569018	-1.75901e-05	9.30046e-05	0.849989	21	40180000	S_Shore	ETS2
cg15787744	-0.0203974	0.0183902	0.267368	0.012511	0.0188868	0.507702	0.00174744	0.0211245	0.934073	-0.000131852	0.0003831	0.730717	0.00659343	0.00474582	0.164738	9.78621e-05	0.000153398	0.523498	6	44234175	S_Shore	NFKBIE
cg09084200	-0.0185664	0.0167431	0.267475	-0.0226131	0.0148579	0.128019	-0.0240771	0.0186613	0.196976	-0.000224343	0.000345789	0.516478	-0.00537565	0.00358769	0.134041	-3.26565e-05	0.000124095	0.79243	11	134095863	S_Shore	VPS26B;NCAPD3
cg24205387	0.0305293	0.0275492	0.267786	0.0543047	0.0267057	0.0420072	0.0662495	0.0296828	0.0256205	0.000625266	0.000510476	0.220625	0.0101376	0.00666288	0.128135	0.000361514	0.000186724	0.0528564	17	1464972	N_Shore	PITPNA
cg06664254	-0.0242924	0.0219496	0.268407	-0.0228373	0.020161	0.25732	-0.0273732	0.024053	0.255105	-0.00031165	0.000406978	0.443815	-0.00204691	0.00498594	0.681413	-0.0001038	0.000152703	0.496662	16	75628226	OpenSea
cg12332902	0.0116297	0.0105122	0.268593	0.00186468	0.0122055	0.878577	0.00994228	0.0119561	0.405656	0.00039912	0.000214	0.0621756	-0.000410805	0.00288486	0.886764	4.66634e-05	8.17594e-05	0.568175	2	98330020	OpenSea	ZAP70
cg09265392	-0.0267241	0.0241853	0.269172	-0.0142592	0.0213989	0.505186	-0.0393442	0.0238776	0.0994057	-6.97694e-05	0.000472139	0.882522	-0.00355964	0.00500923	0.477322	-0.000106641	0.000152757	0.48511	16	49910216	Island
cg03681335	-0.0169691	0.015364	0.26939	0.000183591	0.0150117	0.990242	-0.00778593	0.0173459	0.653531	-0.00035721	0.000299079	0.232335	0.0029089	0.0038057	0.444656	6.13831e-05	0.00011297	0.586885	2	108903965	OpenSea	SULT1C2
cg10908953	-0.0197682	0.0179016	0.269476	-0.00119316	0.0174239	0.945405	-0.00880413	0.0195686	0.652775	-0.000353433	0.000357832	0.323296	0.00448931	0.00400593	0.26243	-7.33637e-06	0.000124906	0.953163	11	121322456	N_Shore	SORL1
cg20289911	-0.0146104	0.0132318	0.269509	-0.0314378	0.0115581	0.00652843	-0.0258649	0.0144885	0.0742277	-0.000282461	0.000279557	0.312309	-0.00917384	0.00291868	0.00167144	-0.000176828	9.65932e-05	0.0671529	20	816362	S_Shore	FAM110A
cg25198941	-0.0267396	0.0242388	0.269952	-0.041442	0.0199122	0.0374122	-0.0346773	0.0246032	0.158698	-0.000617634	0.000445441	0.165573	-0.00394113	0.00427026	0.356047	-0.000176138	0.000140657	0.210478	17	80454611	N_Shore
cg23395310	-0.0219388	0.0199055	0.270398	-0.00812332	0.0182611	0.656433	-0.0182929	0.0219417	0.404448	-0.000572062	0.000351886	0.104013	-0.00201965	0.00386568	0.601352	-7.63655e-05	0.000126134	0.544893	9	139623427	Island	SNHG7
cg08866634	-0.0281781	0.0255865	0.27077	-0.0278957	0.0279642	0.318497	-0.0263937	0.0313428	0.399734	-0.000565213	0.000469448	0.228592	-0.011205	0.00595075	0.0597065	-0.000204371	0.000200864	0.308935	5	175962338	N_Shore	RNF44
cg25062539	-0.01975	0.017938	0.270892	-0.00448167	0.0193425	0.81677	-0.0203153	0.0203755	0.318742	-0.000317094	0.000345393	0.358584	0.00279517	0.0043368	0.519236	1.68534e-05	0.000122849	0.890882	8	79718482	S_Shore	IL7
cg03090969	-0.0352622	0.0320385	0.271062	-0.046111	0.0297671	0.121368	-0.0414841	0.0336144	0.217159	-0.00117977	0.000580455	0.0421045	-0.0101922	0.00735584	0.165871	-0.000369368	0.000208374	0.0762921	8	104117866	OpenSea
cg26995224	0.0379397	0.0345086	0.271581	-0.0343369	0.0279423	0.219129	0.0176773	0.0361287	0.624639	0.00063755	0.000676797	0.346187	-0.000167967	0.00653563	0.979497	0.00021432	0.000233326	0.358334	12	121974146	N_Shore	KDM2B
cg11557553	0.0347694	0.0316686	0.272242	0.0183869	0.0293433	0.530912	0.0437327	0.032502	0.17845	0.000895531	0.000652479	0.169906	0.0091822	0.00636261	0.148978	0.000296807	0.00022555	0.188199	5	404996	OpenSea	AHRR;LOC100310782
cg13257421	-0.0232839	0.0212205	0.272538	0.0149553	0.0202844	0.460952	-0.00528361	0.0222926	0.812648	-0.000615583	0.000395537	0.119632	7.15678e-05	0.00526887	0.989163	-9.20042e-05	0.000140631	0.512968	2	9987440	S_Shelf	TAF1B
cg03224013	-0.0513202	0.0468339	0.27317	-0.030503	0.0449949	0.497821	-0.0354791	0.0524263	0.498569	-0.000308317	0.000980882	0.753273	-0.00906122	0.0107489	0.399235	-0.000128116	0.000334746	0.701922	14	106382726	OpenSea	KIAA0125
cg00378510	0.0379172	0.0346112	0.273289	-0.0045106	0.0250333	0.857008	0.020241	0.0348259	0.561101	0.000554044	0.00060664	0.361085	0.00467444	0.00514947	0.364009	0.000173732	0.000187022	0.352918	19	2291020	Island	LINGO3
cg21681705	-0.0390074	0.0356617	0.274035	-0.028093	0.0399663	0.482108	-0.0485857	0.0407565	0.233223	-0.000872778	0.000776636	0.261101	-0.000836948	0.0100214	0.933441	-0.000265278	0.00027657	0.337474	2	107506849	S_Shelf
cg09453076	0.0361028	0.0330199	0.274234	0.0138354	0.0318678	0.664181	0.0270219	0.0382142	0.479493	0.000905184	0.000658465	0.169228	0.0104229	0.00719797	0.147608	0.000317163	0.000238143	0.18292	2	235406275	Island	ARL4C
cg27526649	-0.0265223	0.0242576	0.274235	-0.00998002	0.0199863	0.617537	-0.0298997	0.02469	0.225894	-0.00039309	0.00046592	0.398845	-0.000951902	0.00405861	0.814567	-0.00012954	0.000149473	0.386134	1	208132004	N_Shore
cg23648810	-0.0333789	0.0305542	0.274636	0.00112998	0.0283493	0.968205	-0.0294345	0.0339944	0.386565	-0.000343558	0.000612712	0.574991	-0.00444556	0.00727295	0.541037	-6.59329e-05	0.000228431	0.772862	10	30337992	OpenSea	KIAA1462
cg20249566	-0.0455099	0.0416802	0.274884	-0.12646	0.041144	0.00211494	-0.0931211	0.0496772	0.060858	-0.00138134	0.000801215	0.0846983	-0.035243	0.00838147	2.6123e-05	-0.00073058	0.000306933	0.0173005	19	16830739	OpenSea	NWD1
cg20902353	-0.0241627	0.0221439	0.275199	-0.0266656	0.0212072	0.208613	-0.0297923	0.0248076	0.229777	-0.000686706	0.000433504	0.113176	-0.00744594	0.00516781	0.149633	-0.000233359	0.00015209	0.124943	14	94425114	OpenSea	ASB2
cg13184736	-0.04745	0.0434958	0.275312	-0.0948098	0.0418483	0.0234782	-0.0685979	0.0505735	0.174972	-0.00094754	0.000938655	0.312752	-0.0242664	0.0102649	0.0180784	-0.000560458	0.0003304	0.0898282	1	68299409	S_Shore	GNG12
cg15410835	0.0415368	0.038078	0.275346	0.0304	0.0396132	0.442832	0.0199886	0.0414376	0.629538	0.000585827	0.000713927	0.411891	0.00759324	0.00955561	0.426825	-2.13377e-05	0.000248636	0.93161	8	143125637	OpenSea
cg20272648	-0.0175827	0.016142	0.276043	-0.0260726	0.0162574	0.108772	-0.0271062	0.019084	0.155501	-0.000165997	0.000364986	0.64925	-0.00165863	0.00376697	0.659714	-9.83064e-05	0.000128034	0.442596	8	37660108	OpenSea	GPR124
cg00210249	-0.0388859	0.0357043	0.276104	-0.0740837	0.0338624	0.0286851	-0.0393508	0.03824	0.303457	-0.000894241	0.000703086	0.203416	-0.0126134	0.00752421	0.0936657	-0.000222677	0.000247098	0.3675	10	71135679	OpenSea	HK1
cg07167594	-0.0274917	0.0252633	0.276505	0.00565276	0.0206556	0.784341	-0.0319469	0.0268849	0.234723	-0.000143967	0.000482729	0.765523	-0.000992164	0.00497982	0.842077	-9.61535e-05	0.000170883	0.573649	22	19010468	OpenSea	DGCR10
cg01005506	0.0293217	0.0269599	0.276771	-0.0127461	0.0238162	0.592521	0.0100266	0.0310869	0.747048	0.000194811	0.000518589	0.707173	-0.00284536	0.00477782	0.551486	-1.99285e-05	0.000175555	0.909621	10	64565768	Island	ADO
cg14435720	-0.0477664	0.0439638	0.277261	-0.0067829	0.0390702	0.862174	-0.0254542	0.048816	0.602066	-0.00111562	0.000823819	0.17567	-0.00223105	0.0093191	0.810791	-0.000294328	0.000300891	0.327981	9	139565087	Island	EGFL7;MIR126
cg23329061	-0.0296939	0.027337	0.277383	-0.0489872	0.02261	0.030264	-0.0335847	0.0288735	0.244762	-0.000650673	0.000528424	0.218193	-0.00904826	0.00622722	0.146219	-0.000200944	0.000187501	0.283856	3	32914427	OpenSea	TRIM71
cg10453071	-0.0204499	0.0188757	0.278633	-0.0243018	0.0150648	0.106712	-0.0187659	0.0202474	0.354016	-0.000286945	0.000352315	0.415385	-0.00222471	0.00325824	0.494736	-3.98771e-05	0.000123444	0.746666	16	57513414	OpenSea	DOK4
cg18882687	0.0290741	0.0268402	0.278707	0.0468431	0.0242906	0.0537995	0.0331719	0.0283695	0.242291	0.000645294	0.000589327	0.273531	0.00533049	0.00665457	0.423116	0.00020723	0.000201134	0.302866	1	228275828	OpenSea	ARF1
cg16290996	-0.0317412	0.0293068	0.27878	0.00830184	0.0257803	0.747436	-0.0247887	0.0344333	0.471583	-0.000603316	0.000568744	0.288786	-0.00321494	0.00652589	0.622264	-0.000153793	0.000215395	0.475227	1	173835989	N_Shore	GAS5;SNORD78;SNORD76;SNORD77;SNORD44;SNORD79
cg03242028	0.0372922	0.0344507	0.279039	0.00752424	0.0341493	0.825611	0.0417145	0.0398976	0.295773	0.000783148	0.000695237	0.259976	0.00139051	0.00843985	0.869136	0.000289997	0.000253185	0.252047	9	35754421	N_Shelf	MSMP
cg13185177	-0.0289413	0.0267385	0.279083	-0.0346036	0.0253059	0.171496	-0.0364274	0.0297563	0.22088	-0.000706529	0.00052178	0.175712	-0.007526	0.00613356	0.219815	-0.000275227	0.000188456	0.144171	3	194119885	S_Shore	GP5
cg27298570	-0.0329158	0.0304422	0.279583	-0.00517585	0.0289764	0.858234	-0.01816	0.0355684	0.609656	-0.000330207	0.000632175	0.601438	-0.00294663	0.00706905	0.676799	-1.57232e-06	0.000242273	0.994822	16	8623004	S_Shelf	TMEM114
cg05575505	-0.0235458	0.0217837	0.279745	-0.0112952	0.0196305	0.565027	-0.0218836	0.0235109	0.351966	-0.000604152	0.000395042	0.126181	-0.00230545	0.00484258	0.634018	-0.000140572	0.000144516	0.330699	15	101262162	OpenSea
cg13525276	-0.02792	0.0258699	0.280479	0.0139717	0.0228942	0.541681	-0.0103794	0.0287879	0.718436	-0.000724425	0.00052878	0.170689	-0.00205738	0.00587172	0.726047	-0.000123379	0.000185281	0.505474	14	81426012	OpenSea	TSHR
cg05302701	-0.0308044	0.0285539	0.28067	-0.0836491	0.0245475	0.00065528	-0.0579705	0.0300925	0.0540533	-0.000940159	0.000540695	0.0820703	-0.01741	0.00646023	0.0070399	-0.000495481	0.000181215	0.00625292	18	77196320	Island	NFATC1
cg06457408	-0.024717	0.0229195	0.280842	-0.0261728	0.0152127	0.0853489	-0.0311823	0.0227403	0.170301	-0.000175025	0.000433533	0.686421	-0.000178244	0.00370354	0.961614	-9.0007e-05	0.000125696	0.473948	17	79827882	N_Shore	ARHGDIA
cg00652657	0.0311654	0.0289041	0.280929	-0.0119322	0.0353931	0.736015	0.00969315	0.0370143	0.793417	0.000457588	0.000591506	0.439168	-0.00297206	0.00715245	0.677754	5.39317e-05	0.000232339	0.816441	10	131761587	Island	EBF3
cg25349939	-0.0307641	0.0285327	0.280943	-0.0170298	0.0251839	0.498904	-0.0265079	0.0311782	0.39521	-0.000411437	0.000518258	0.427263	-0.00131365	0.0054493	0.809502	-5.19632e-05	0.000185701	0.779614	2	144855085	OpenSea	GTDC1
cg00066351	-0.0209001	0.0194191	0.28181	-0.00847119	0.0186709	0.650038	-0.0178747	0.0209306	0.393107	-0.000334615	0.000394935	0.396847	-0.00127263	0.00438757	0.771776	-0.000141865	0.000136672	0.299272	7	150130551	OpenSea
cg23351584	-0.0328149	0.0305046	0.282046	0.0349403	0.0282559	0.216248	-0.0269487	0.0343265	0.432413	-4.41033e-05	0.000581487	0.939542	0.0101691	0.00603418	0.0919412	9.06039e-05	0.000192316	0.637555	11	86512100	S_Shore	PRSS23
cg03227037	-0.0250753	0.0233246	0.28235	0.0283102	0.0226619	0.211576	-0.0194425	0.026621	0.465181	-0.000486274	0.000465935	0.296645	0.00843444	0.00533991	0.114219	-7.42652e-07	0.00016789	0.996471	20	62212228	S_Shelf
cg20563269	0.0291258	0.0271048	0.282572	-0.00146734	0.0267787	0.956302	0.02584	0.0310482	0.405265	-6.13681e-05	0.000563362	0.913256	-0.00465975	0.00637537	0.464841	4.82076e-05	0.000212812	0.820791	2	129104576	S_Shore
cg16937168	0.0238221	0.022177	0.282743	-0.00862497	0.0266711	0.746405	0.0204555	0.0265984	0.441863	0.000107982	0.000481554	0.822573	0.000373938	0.00697537	0.957247	-9.67616e-07	0.000184295	0.995811	2	241936844	N_Shore	SNED1
cg22849665	0.0356707	0.0333569	0.284905	0.0198912	0.0295586	0.500985	0.0485607	0.0337358	0.150025	0.000169724	0.000622241	0.785036	0.0065553	0.00721679	0.363699	0.000141487	0.000200836	0.481128	6	32118375	Island	PRRT1
cg22904711	0.0279254	0.0261288	0.285178	-0.0205824	0.0217971	0.34503	0.00337653	0.0278053	0.903346	0.000321501	0.000507102	0.526082	0.00243959	0.00634964	0.700824	6.98003e-05	0.000181374	0.700354	19	44278628	Island	KCNN4
cg17024919	-0.0553531	0.0517943	0.2852	-0.0127744	0.0537591	0.812174	-0.0834128	0.0645378	0.196196	-0.000597335	0.00103298	0.563086	-0.00410431	0.0111875	0.71372	-0.000286644	0.000377461	0.447613	3	21792248	OpenSea	ZNF385D
cg25953130	-0.046443	0.0435032	0.285712	-0.0129839	0.0417366	0.75573	-0.0373871	0.0464613	0.420996	-0.00119062	0.00083177	0.152307	-0.00886428	0.0119642	0.458755	-0.000192345	0.000328957	0.558743	10	63753550	OpenSea	ARID5B
cg05194346	-0.0275472	0.0258314	0.286232	-0.0325727	0.0242825	0.179789	-0.0384159	0.0278363	0.167566	-0.000287865	0.000524741	0.58329	-0.00636636	0.00630318	0.312484	-0.000140034	0.00020298	0.490262	15	101305443	OpenSea
cg06604199	-0.0209046	0.0196095	0.286403	-0.0189727	0.016792	0.258533	-0.0287898	0.02244	0.199502	-0.000260871	0.000402138	0.516525	-0.00579559	0.00453858	0.201617	-0.000130998	0.000146316	0.370623	20	31331973	S_Shore	COMMD7
cg05358758	0.0414525	0.038894	0.286523	0.00495888	0.0438099	0.909879	0.0527782	0.0444703	0.235299	0.000812114	0.000869397	0.350246	-0.00139721	0.0106873	0.895985	0.000303291	0.000299745	0.31162	12	52947004	OpenSea	KRT71
cg07383757	-0.0245475	0.0230677	0.287262	0.0197635	0.0223661	0.376893	-0.00419692	0.0241958	0.862293	8.75658e-06	0.00044676	0.984362	0.00334464	0.00552171	0.544697	0.000165547	0.000157125	0.292064	11	3647654	OpenSea	TRPC2
cg24206827	-0.0225422	0.0211988	0.287613	-0.00972069	0.020225	0.630782	-0.0337456	0.0226994	0.137113	-0.00033478	0.000421391	0.426925	-0.00304357	0.00455319	0.503847	-0.000144172	0.000141255	0.307421	2	214098074	OpenSea
cg19506253	0.0308864	0.0290488	0.287665	0.017735	0.0308315	0.565141	0.036263	0.0321897	0.259936	0.000765639	0.000626733	0.221845	0.00455569	0.00829425	0.582828	0.00022636	0.000218816	0.300913	2	158301839	OpenSea	CYTIP
cg21949830	-0.0234538	0.0220717	0.287955	-0.0397074	0.0207064	0.0551574	-0.0235973	0.0259105	0.362439	-0.000694864	0.000454247	0.126089	-0.00888016	0.00511869	0.0827674	-0.000237053	0.000166931	0.155589	17	1510041	Island	SLC43A2
cg04337534	-0.0140785	0.0132626	0.288455	0.00481482	0.0129013	0.708996	-0.00407614	0.0138565	0.76863	-1.96267e-05	0.000288624	0.945785	0.00224411	0.00307695	0.465801	8.91717e-05	9.50411e-05	0.348119	11	65816809	S_Shore	GAL3ST3
cg20366110	-0.0234477	0.0221662	0.29014	0.000170471	0.0206059	0.993399	-0.0133178	0.0253954	0.599989	-0.000415608	0.000413592	0.314957	0.00225504	0.00480955	0.639165	1.91262e-05	0.000146652	0.896235	8	124720897	OpenSea	ANXA13
cg24154132	-0.0295968	0.0279853	0.290245	-0.0198887	0.0232991	0.393314	-0.0315138	0.0288367	0.274464	-0.000322813	0.000490207	0.510201	-0.00145006	0.00513964	0.777842	-0.000142227	0.000178921	0.426662	14	103367632	OpenSea	TRAF3
cg01940273	-0.0227896	0.021552	0.290318	-0.0515151	0.0193568	0.00778294	-0.0463512	0.0242576	0.0560312	-0.00074749	0.000397651	0.0601402	-0.0143843	0.00385368	0.0001895	-0.000325482	0.000141521	0.0214549	2	233284934	Island
cg26189283	-0.0368229	0.034832	0.290441	-0.0153071	0.0328641	0.641379	-0.0287209	0.0384423	0.454993	-0.000523592	0.000601882	0.384342	-0.00433825	0.00806979	0.590859	-7.99568e-05	0.000232216	0.730605	1	155109378	S_Shore	RAG1AP1
cg12749559	-0.0259635	0.0245777	0.290793	0.045893	0.0190954	0.0162452	-0.0021788	0.0245272	0.929215	-0.000421134	0.000485092	0.38531	0.0101411	0.00433482	0.0193117	7.56041e-05	0.000145346	0.602948	1	167904284	N_Shore	BRP44
cg22143809	-0.0137206	0.0130389	0.292668	-0.00186231	0.0132109	0.887895	-0.00386	0.0153693	0.801699	-0.000225004	0.000267994	0.401141	0.00185822	0.00331183	0.574738	1.26793e-05	0.00010256	0.901609	7	128500290	N_Shelf
cg25996077	-0.0251954	0.023952	0.292841	-0.0134858	0.0219525	0.539007	-0.0210066	0.0269437	0.435598	-0.000391964	0.000481163	0.415291	-0.00815248	0.00513911	0.112657	-0.000232589	0.00016379	0.155594	2	228331319	OpenSea
[truncated: 1,395 more rows]

## Sheet: Excel Table S5
Table S5. Epigenome-wide associations between household air pollution from smoky coal combustion and leukocyte DNAm among women who never smoked CpG sites that passed FDR<0.05 in robust linear regression models were further analyzed using generalized estimation equation (GEE) models, accounting for repeat measures. Models were adjusted for age, body mass index, county, education, socioeconomic st…
[truncated: 1,896 more rows]

[truncated: 3 more sheets: Excel Table S6, Excel Table S7, Excel Table S8]
